# Supplementary material for: Crystal, mol­ecular structure and Hirshheld surface analysis of 5-hy­droxy-3,6,7,8-tetra­meth­oxy­flavone
Source: Acta Crystallogr E Crystallogr Commun. 2020 Oct 13;76(Pt 11):1748–51. doi: 10.1107/S2056989020013596 (PMC7643244; doi:10.1107/S2056989020013596)
Supplement: Supplementary file 1 [file e-76-01748-sup1.cif]

##############################################################################
#                                                                            #
# This CIF contains the data in a paper accepted for publication in          #
# Acta Crystallographica Section E. It conforms to the requirements of       #
# Notes for Authors for Acta Crystallographica Section E, and has been       #
# peer reviewed under the auspices of the IUCr Commission on Journals.       #
#                                                                            #
# Full details of the Crystallographic Information File format               #
# are given in the paper "The Crystallographic Information File (CIF):       #
# a New Standard Archive File for Crystallography" by S. R. Hall, F. H.      #
# Allen and I. D. Brown [Acta Cryst. (1991), A47, 655-685].                  #
#                                                                            #
# The current version of the core CIF dictionary is obtainable from          #
# ftp://ftp.iucr.org/pub/cif_core.dic.                                       #
#                                                                            #
# Software is freely available for graphical display of the structure(s)     #
# in this CIF. For information consult the CIF software page                 #
# http://www.iucr.org/resources/cif/software.                                #
#                                                                            #
# This file may be used for bona fide research purposes within the           #
# scientific community so long as proper attribution is given to the journal # 
# article from which it was obtained.                                        #
#                                                                            #
##############################################################################
data_I
_audit_creation_method     'SHELXL-2018/3'
_journal_date_recd_electronic     2020-09-17
_journal_date_accepted     2020-10-12
_journal_name_full     'Acta Crystallographica, Section E'
_journal_year     2020
_journal_volume     76
_journal_issue     11
_journal_page_first     1748
_journal_page_last     1751
_journal_paper_category     GO
_journal_paper_doi     10.1107/S2056989020013596
_journal_coeditor_code     ZN2001
_publ_contact_author_name     'Lidiya Izotova*'
_publ_contact_author_address
;
Institute of Bioorganic Chemistry, UzAS, M. Ulugbek Str., 83,
100125,Tashkent,
Uzbekistan
;
_publ_contact_author_email     'li_izotova@mail.ru'
_publ_contact_author_fax     '+998712627063'
_publ_contact_author_phone     '+998977234969'
_publ_section_title
;
Crystal, molecular structure and Hirshheld surface analysis of
5-hydroxy-3,6,7,8-tetramethoxyflavone
;
_publ_section_title_footnote     .
loop_
    _publ_author_name
    _publ_author_footnote
    _publ_author_address
    'Aisa, Haji Akber' .
;
Key Laboratory of Plants Resources and Chemistry of Arid Zone, Xinjiang
Technical Institute of Physics and Chemistry, Chinese Academy of Science,
Urumqi 830011, People's Republic of China
;
    'Izotova, Lidiya' .
;
Institute of Bioorganic Chemistry, UzAS, M. Ulugbek Str., 83,
100125,Tashkent,
Uzbekistan
;
    'Karimov, Abdurashid' .
;
Institute of the Chemistry of Plant Substances, UzAS, M. Ulugbek Str., 77,
100170, Tashkent,
Uzbekistan
;
    'Botirov, Erkin' .
;
Institute of the Chemistry of Plant Substances, UzAS, M. Ulugbek Str., 77,
100170, Tashkent,
Uzbekistan
;
    'Mamadrahimov, Azimjon' .
;
Institute of Bioorganic Chemistry, UzAS, M. Ulugbek Str., 83,
100125,Tashkent,
Uzbekistan
;
    'Ibragimov, Bahtiyar' .
;
Institute of Bioorganic Chemistry, UzAS, M. Ulugbek Str., 83,
100125,Tashkent,
Uzbekistan
;
_publ_section_synopsis
;
5-Hydroxy-3,6,7,8-tetramethoxyflavone was isolated from a butanol extract of
herb <i>Scutellaria nepetoides M. Pop</i>. and its structure has been
established by X-ray crystallographic analysis.
;
_chemical_name_systematic
;
5-Hydroxy-3,6,7,8-tetramethoxy-2-phenyl-4<i>H</i>-chromen-4-one
;
_chemical_name_common     '5-Hydroxy-3,6,7,8-tetramethoxyflavone'
_chemical_formula_moiety     'C19 H18 O7'
_chemical_formula_sum     'C19 H18 O7'
_chemical_formula_weight     358.33
_chemical_melting_point     ?
_space_group_crystal_system     triclinic
_space_group_name_H-M_alt     'P -1'
_space_group_name_Hall     '-P 1'
loop_
    _space_group_symop_operation_xyz
    'x, y, z'
    '-x, -y, -z'
_cell_length_a     5.0789(4)
_cell_length_b     8.0801(6)
_cell_length_c     20.8682(19)
_cell_angle_alpha     92.481(7)
_cell_angle_beta     91.984(7)
_cell_angle_gamma     94.253(6)
_cell_volume     852.62(12)
_cell_formula_units_Z     2
_cell_measurement_reflns_used     1498
_cell_measurement_theta_min     5.4650
_cell_measurement_theta_max     74.9800
_cell_measurement_temperature     293(2)
_exptl_crystal_description     prism
_exptl_crystal_colour     yellow
_exptl_crystal_size_max     0.03
_exptl_crystal_size_mid     0.02
_exptl_crystal_size_min     0.01
_exptl_crystal_density_diffrn     1.396
_exptl_crystal_density_meas     ?
_exptl_crystal_density_method     ?
_exptl_crystal_F_000     376
_exptl_absorpt_coefficient_mu     0.903
_exptl_absorpt_correction_type     multi-scan
_exptl_absorpt_process_details
;
(CrysAlisPro;  Agilent, 2014)
;
_exptl_absorpt_correction_T_min     0.81833
_exptl_absorpt_correction_T_max     1.00000
_diffrn_ambient_temperature     293(2)
_diffrn_source     'Enhance (Cu) X-ray Source'
_diffrn_radiation_type     CuK\a
_diffrn_radiation_wavelength     1.54184
_diffrn_measurement_device_type     'Agilent Xcalibur, Ruby'
_diffrn_measurement_method     '/omega scans'
_diffrn_detector_area_resol_mean     ?
_diffrn_reflns_number     6484
_diffrn_reflns_av_R_equivalents     0.0233
_diffrn_reflns_av_unetI/netI     0.0321
_diffrn_reflns_theta_min     4.244
_diffrn_reflns_theta_max     76.070
_diffrn_reflns_theta_full     67.684
_diffrn_measured_fraction_theta_max     0.967
_diffrn_measured_fraction_theta_full     0.999
_diffrn_reflns_limit_h_min     -6
_diffrn_reflns_limit_h_max     4
_diffrn_reflns_limit_k_min     -10
_diffrn_reflns_limit_k_max     9
_diffrn_reflns_limit_l_min     -25
_diffrn_reflns_limit_l_max     25
_diffrn_standards_number     3
_diffrn_standards_interval_count     100
_diffrn_standards_interval_time     ?
_diffrn_standards_decay_%     2.6
_refine_special_details     ?
_reflns_number_total     3458
_reflns_number_gt     2408
_reflns_threshold_expression     'I > 2\s(I)'
_refine_ls_structure_factor_coef     Fsqd
_refine_ls_matrix_type     full
_refine_ls_R_factor_all     0.0778
_refine_ls_R_factor_gt     0.0562
_refine_ls_wR_factor_gt     0.1528
_refine_ls_wR_factor_ref     0.1738
_refine_ls_goodness_of_fit_ref     1.033
_refine_ls_restrained_S_all     1.033
_refine_ls_number_reflns     3458
_refine_ls_number_parameters     240
_refine_ls_number_restraints     0
_refine_ls_hydrogen_treatment     constr
_refine_ls_weighting_scheme     calc
_refine_ls_weighting_details
              'w=1/[\s^2^(Fo^2^)+(0.0902P)^2^+0.0534P] where P=(Fo^2^+2Fc^2^)/3'
_atom_sites_solution_hydrogens     geom
_atom_sites_solution_primary     ?
_atom_sites_solution_secondary     ?
_refine_ls_shift/su_max     0.000
_refine_ls_shift/su_mean     0.000
_refine_diff_density_max     0.219
_refine_diff_density_min     -0.180
_refine_ls_extinction_method     none
_refine_ls_extinction_coef     .
loop_
    _atom_type_symbol
    _atom_type_description
    _atom_type_scat_dispersion_real
    _atom_type_scat_dispersion_imag
    _atom_type_scat_source
    'C' 'C' 0.0181 0.0091
                         'International Tables Vol C Tables 4.2.6.8 and 6.1.1.4'
    'H' 'H' 0.0000 0.0000
                         'International Tables Vol C Tables 4.2.6.8 and 6.1.1.4'
    'O' 'O' 0.0492 0.0322
                         'International Tables Vol C Tables 4.2.6.8 and 6.1.1.4'
_computing_data_collection
;
CrysAlisPro (Agilent, 2014)
;
_computing_cell_refinement
;
CrysAlisPro (Agilent, 2014)
;
_computing_data_reduction
;
CrysAlisPro (Agilent, 2014)
;
_computing_structure_solution
;
<i>SHELXT2018/2</i> (Sheldrick, 2015a)
;
_computing_structure_refinement
;
<i>SHELXL2018/3</i> (Sheldrick, 2015b)
;
_computing_molecular_graphics
;
XP (Siemens, 1994)
;
_computing_publication_material     ?
loop_
    _atom_site_type_symbol
    _atom_site_label
    _atom_site_fract_x
    _atom_site_fract_y
    _atom_site_fract_z
    _atom_site_U_iso_or_equiv
    _atom_site_adp_type
    _atom_site_calc_flag
    _atom_site_occupancy
    _atom_site_disorder_assembly
    _atom_site_disorder_group
    O O1 0.4105(3) 0.28804(17) 0.27044(7) 0.0575(4) Uani d 1 . .
    O O2 0.3672(3) 0.59876(19) 0.39973(8) 0.0659(4) Uani d 1 . .
    O O7 0.3450(3) 0.10219(19) 0.16067(8) 0.0685(4) Uani d 1 . .
    O O3 0.0122(3) 0.69625(19) 0.30889(9) 0.0714(5) Uani d 1 . .
    O O4 -0.2527(4) 0.6406(2) 0.20033(9) 0.0740(5) Uani d 1 . .
    H H4 -0.209283 0.687910 0.235051 0.111 Uiso calc 1 . .
    O O6 0.0019(3) 0.1855(2) 0.06667(8) 0.0725(5) Uani d 1 . .
    O O5 -0.3071(4) 0.4564(2) 0.08488(9) 0.0792(5) Uani d 1 . .
    C C9 0.2302(4) 0.3341(2) 0.22626(10) 0.0532(5) Uani d 1 . .
    C C2 0.4615(4) 0.3764(2) 0.32748(10) 0.0531(5) Uani d 1 . .
    C C1 0.6627(4) 0.3000(2) 0.36663(10) 0.0547(5) Uani d 1 . .
    C C3 0.3289(4) 0.5145(2) 0.34102(10) 0.0559(5) Uani d 1 . .
    C C10 0.0862(4) 0.4721(2) 0.23720(11) 0.0549(5) Uani d 1 . .
    C C8 0.1951(4) 0.2349(3) 0.17031(11) 0.0570(5) Uani d 1 . .
    C C4 0.1327(4) 0.5696(3) 0.29666(11) 0.0576(5) Uani d 1 . .
    C C5 -0.1022(4) 0.5106(3) 0.19027(12) 0.0598(5) Uani d 1 . .
    C C7 0.0153(4) 0.2777(3) 0.12324(11) 0.0591(5) Uani d 1 . .
    C C11 0.7909(5) 0.1680(3) 0.33913(12) 0.0621(5) Uani d 1 . .
    H H11 0.747162 0.131003 0.297010 0.074 Uiso calc 1 . .
    C C6 -0.1322(4) 0.4180(3) 0.13258(12) 0.0620(5) Uani d 1 . .
    C C13 1.0487(5) 0.1457(3) 0.43582(13) 0.0693(6) Uani d 1 . .
    H H13 1.178385 0.095483 0.458888 0.083 Uiso calc 1 . .
    C C12 0.9801(5) 0.0925(3) 0.37353(13) 0.0690(6) Uani d 1 . .
    H H12 1.062501 0.004788 0.354580 0.083 Uiso calc 1 . .
    C C15 0.7318(5) 0.3509(3) 0.42988(11) 0.0676(6) Uani d 1 . .
    H H15 0.648243 0.437172 0.449493 0.081 Uiso calc 1 . .
    C C14 0.9221(5) 0.2750(3) 0.46366(13) 0.0735(7) Uani d 1 . .
    H H14 0.966483 0.310908 0.505855 0.088 Uiso calc 1 . .
    C C16 0.5102(5) 0.7581(3) 0.39759(14) 0.0755(7) Uani d 1 . .
    H H16A 0.429300 0.821692 0.365563 0.113 Uiso calc 1 . .
    H H16B 0.689782 0.743522 0.387050 0.113 Uiso calc 1 . .
    H H16C 0.507312 0.815778 0.438727 0.113 Uiso calc 1 . .
    C C18 -0.2471(6) 0.1157(4) 0.04230(15) 0.0884(9) Uani d 1 . .
    H H18A -0.223724 0.046870 0.004568 0.133 Uiso calc 1 . .
    H H18B -0.356737 0.203034 0.031583 0.133 Uiso calc 1 . .
    H H18C -0.329956 0.049683 0.074221 0.133 Uiso calc 1 . .
    C C19 0.2318(8) -0.0502(3) 0.1815(2) 0.1081(11) Uani d 1 . .
    H H19A 0.058829 -0.073200 0.161721 0.162 Uiso calc 1 . .
    H H19B 0.218626 -0.043294 0.227342 0.162 Uiso calc 1 . .
    H H19C 0.341133 -0.137746 0.169734 0.162 Uiso calc 1 . .
    C C17 -0.2436(9) 0.6092(4) 0.05619(19) 0.1199(14) Uani d 1 . .
    H H17A -0.331407 0.608230 0.014676 0.180 Uiso calc 1 . .
    H H17B -0.056050 0.624212 0.051646 0.180 Uiso calc 1 . .
    H H17C -0.300412 0.698631 0.082812 0.180 Uiso calc 1 . .
loop_
    _atom_site_aniso_label
    _atom_site_aniso_U_11
    _atom_site_aniso_U_22
    _atom_site_aniso_U_33
    _atom_site_aniso_U_12
    _atom_site_aniso_U_13
    _atom_site_aniso_U_23
    O1 0.0628(8) 0.0517(7) 0.0575(8) 0.0094(6) -0.0003(7) -0.0097(6)
    O2 0.0782(10) 0.0584(8) 0.0601(9) 0.0080(7) 0.0036(8) -0.0145(7)
    O7 0.0779(10) 0.0586(9) 0.0692(10) 0.0145(7) 0.0065(8) -0.0124(7)
    O3 0.0744(10) 0.0578(9) 0.0823(11) 0.0181(7) 0.0011(8) -0.0153(8)
    O4 0.0755(10) 0.0626(9) 0.0847(12) 0.0200(8) -0.0046(9) -0.0056(8)
    O6 0.0745(10) 0.0820(11) 0.0589(9) 0.0029(8) 0.0009(8) -0.0155(8)
    O5 0.0868(11) 0.0719(10) 0.0773(12) 0.0038(9) -0.0178(9) 0.0043(9)
    C9 0.0550(10) 0.0496(10) 0.0547(11) 0.0038(8) 0.0037(9) -0.0023(8)
    C2 0.0550(10) 0.0492(10) 0.0541(11) 0.0013(8) 0.0058(9) -0.0070(8)
    C1 0.0545(10) 0.0497(10) 0.0591(12) 0.0011(8) 0.0036(9) -0.0022(9)
    C3 0.0616(11) 0.0486(10) 0.0565(12) 0.0016(9) 0.0064(9) -0.0079(8)
    C10 0.0585(11) 0.0474(10) 0.0583(12) 0.0025(8) 0.0050(9) -0.0016(9)
    C8 0.0612(11) 0.0510(10) 0.0585(12) 0.0047(9) 0.0063(9) -0.0053(9)
    C4 0.0595(11) 0.0472(10) 0.0657(13) 0.0040(9) 0.0096(10) -0.0058(9)
    C5 0.0591(11) 0.0503(11) 0.0702(14) 0.0062(9) 0.0036(10) -0.0006(10)
    C7 0.0628(12) 0.0570(11) 0.0560(12) -0.0022(9) 0.0039(10) -0.0046(9)
    C11 0.0675(12) 0.0539(11) 0.0639(13) 0.0065(10) -0.0025(10) -0.0081(9)
    C6 0.0617(12) 0.0585(12) 0.0651(13) 0.0012(10) -0.0036(10) 0.0039(10)
    C13 0.0669(13) 0.0645(13) 0.0766(16) 0.0085(11) -0.0065(12) 0.0067(11)
    C12 0.0695(13) 0.0565(12) 0.0816(16) 0.0148(10) -0.0023(12) -0.0039(11)
    C15 0.0737(14) 0.0685(13) 0.0608(13) 0.0133(11) 0.0015(11) -0.0085(11)
    C14 0.0782(15) 0.0806(16) 0.0610(14) 0.0112(13) -0.0066(12) -0.0056(12)
    C16 0.0753(15) 0.0613(13) 0.0871(17) 0.0041(11) -0.0025(13) -0.0212(12)
    C18 0.0800(16) 0.0908(19) 0.090(2) -0.0031(14) -0.0024(14) -0.0297(15)
    C19 0.129(3) 0.0560(15) 0.142(3) 0.0176(16) 0.020(2) 0.0052(17)
    C17 0.164(4) 0.085(2) 0.107(3) -0.005(2) -0.047(3) 0.0312(19)
_geom_special_details
;
 All esds (except the esd in the dihedral angle between two l.s. planes)
 are estimated using the full covariance matrix.  The cell esds are taken
 into account individually in the estimation of esds in distances, angles
 and torsion angles; correlations between esds in cell parameters are only
 used when they are defined by crystal symmetry.  An approximate (isotropic)
 treatment of cell esds is used for estimating esds involving l.s. planes.
;
loop_
    _geom_bond_atom_site_label_1
    _geom_bond_atom_site_label_2
    _geom_bond_site_symmetry_2
    _geom_bond_distance
    _geom_bond_publ_flag
    O1 C9 . 1.360(3) ?
    O1 C2 . 1.368(2) ?
    O2 C3 . 1.376(2) ?
    O2 C16 . 1.434(3) ?
    O7 C8 . 1.373(3) ?
    O7 C19 . 1.413(3) ?
    O3 C4 . 1.252(3) ?
    O4 C5 . 1.357(3) ?
    O4 H4 . 0.8200 ?
    O6 C7 . 1.365(3) ?
    O6 C18 . 1.415(3) ?
    O5 C6 . 1.372(3) ?
    O5 C17 . 1.416(4) ?
    C9 C8 . 1.386(3) ?
    C9 C10 . 1.393(3) ?
    C2 C3 . 1.370(3) ?
    C2 C1 . 1.474(3) ?
    C1 C15 . 1.391(3) ?
    C1 C11 . 1.403(3) ?
    C3 C4 . 1.444(3) ?
    C10 C5 . 1.406(3) ?
    C10 C4 . 1.443(3) ?
    C8 C7 . 1.390(3) ?
    C5 C6 . 1.387(3) ?
    C7 C6 . 1.414(3) ?
    C11 C12 . 1.374(3) ?
    C11 H11 . 0.9300 ?
    C13 C12 . 1.376(4) ?
    C13 C14 . 1.384(4) ?
    C13 H13 . 0.9300 ?
    C12 H12 . 0.9300 ?
    C15 C14 . 1.373(4) ?
    C15 H15 . 0.9300 ?
    C14 H14 . 0.9300 ?
    C16 H16A . 0.9600 ?
    C16 H16B . 0.9600 ?
    C16 H16C . 0.9600 ?
    C18 H18A . 0.9600 ?
    C18 H18B . 0.9600 ?
    C18 H18C . 0.9600 ?
    C19 H19A . 0.9600 ?
    C19 H19B . 0.9600 ?
    C19 H19C . 0.9600 ?
    C17 H17A . 0.9600 ?
    C17 H17B . 0.9600 ?
    C17 H17C . 0.9600 ?
loop_
    _geom_angle_atom_site_label_1
    _geom_angle_atom_site_label_2
    _geom_angle_atom_site_label_3
    _geom_angle_site_symmetry_1
    _geom_angle_site_symmetry_3
    _geom_angle
    _geom_angle_publ_flag
    C9 O1 C2 . . 121.52(16) ?
    C3 O2 C16 . . 114.26(18) ?
    C8 O7 C19 . . 114.8(2) ?
    C5 O4 H4 . . 109.5 ?
    C7 O6 C18 . . 119.0(2) ?
    C6 O5 C17 . . 115.0(2) ?
    O1 C9 C8 . . 116.32(18) ?
    O1 C9 C10 . . 121.69(19) ?
    C8 C9 C10 . . 122.0(2) ?
    O1 C2 C3 . . 119.82(19) ?
    O1 C2 C1 . . 110.68(17) ?
    C3 C2 C1 . . 129.50(19) ?
    C15 C1 C11 . . 117.9(2) ?
    C15 C1 C2 . . 123.54(19) ?
    C11 C1 C2 . . 118.60(19) ?
    C2 C3 O2 . . 120.3(2) ?
    C2 C3 C4 . . 121.67(19) ?
    O2 C3 C4 . . 117.84(18) ?
    C9 C10 C5 . . 118.9(2) ?
    C9 C10 C4 . . 119.0(2) ?
    C5 C10 C4 . . 122.2(2) ?
    O7 C8 C9 . . 120.3(2) ?
    O7 C8 C7 . . 121.05(19) ?
    C9 C8 C7 . . 118.6(2) ?
    O3 C4 C10 . . 121.9(2) ?
    O3 C4 C3 . . 121.7(2) ?
    C10 C4 C3 . . 116.34(18) ?
    O4 C5 C6 . . 119.3(2) ?
    O4 C5 C10 . . 120.4(2) ?
    C6 C5 C10 . . 120.2(2) ?
    O6 C7 C8 . . 117.0(2) ?
    O6 C7 C6 . . 122.1(2) ?
    C8 C7 C6 . . 120.8(2) ?
    C12 C11 C1 . . 120.9(2) ?
    C12 C11 H11 . . 119.5 ?
    C1 C11 H11 . . 119.5 ?
    O5 C6 C5 . . 121.6(2) ?
    O5 C6 C7 . . 119.0(2) ?
    C5 C6 C7 . . 119.4(2) ?
    C12 C13 C14 . . 119.1(2) ?
    C12 C13 H13 . . 120.4 ?
    C14 C13 H13 . . 120.4 ?
    C11 C12 C13 . . 120.5(2) ?
    C11 C12 H12 . . 119.7 ?
    C13 C12 H12 . . 119.7 ?
    C14 C15 C1 . . 120.7(2) ?
    C14 C15 H15 . . 119.7 ?
    C1 C15 H15 . . 119.7 ?
    C15 C14 C13 . . 120.9(2) ?
    C15 C14 H14 . . 119.5 ?
    C13 C14 H14 . . 119.5 ?
    O2 C16 H16A . . 109.5 ?
    O2 C16 H16B . . 109.5 ?
    H16A C16 H16B . . 109.5 ?
    O2 C16 H16C . . 109.5 ?
    H16A C16 H16C . . 109.5 ?
    H16B C16 H16C . . 109.5 ?
    O6 C18 H18A . . 109.5 ?
    O6 C18 H18B . . 109.5 ?
    H18A C18 H18B . . 109.5 ?
    O6 C18 H18C . . 109.5 ?
    H18A C18 H18C . . 109.5 ?
    H18B C18 H18C . . 109.5 ?
    O7 C19 H19A . . 109.5 ?
    O7 C19 H19B . . 109.5 ?
    H19A C19 H19B . . 109.5 ?
    O7 C19 H19C . . 109.5 ?
    H19A C19 H19C . . 109.5 ?
    H19B C19 H19C . . 109.5 ?
    O5 C17 H17A . . 109.5 ?
    O5 C17 H17B . . 109.5 ?
    H17A C17 H17B . . 109.5 ?
    O5 C17 H17C . . 109.5 ?
    H17A C17 H17C . . 109.5 ?
    H17B C17 H17C . . 109.5 ?
loop_
    _geom_torsion_atom_site_label_1
    _geom_torsion_atom_site_label_2
    _geom_torsion_atom_site_label_3
    _geom_torsion_atom_site_label_4
    _geom_torsion_site_symmetry_1
    _geom_torsion_site_symmetry_2
    _geom_torsion_site_symmetry_3
    _geom_torsion_site_symmetry_4
    _geom_torsion
    _geom_torsion_publ_flag
    C2 O1 C9 C8 . . . . -179.93(18) ?
    C2 O1 C9 C10 . . . . -0.8(3) ?
    C9 O1 C2 C3 . . . . 0.1(3) ?
    C9 O1 C2 C1 . . . . 179.66(17) ?
    O1 C2 C1 C15 . . . . -172.2(2) ?
    C3 C2 C1 C15 . . . . 7.3(4) ?
    O1 C2 C1 C11 . . . . 7.3(3) ?
    C3 C2 C1 C11 . . . . -173.2(2) ?
    O1 C2 C3 O2 . . . . 176.21(17) ?
    C1 C2 C3 O2 . . . . -3.2(3) ?
    O1 C2 C3 C4 . . . . 0.6(3) ?
    C1 C2 C3 C4 . . . . -178.9(2) ?
    C16 O2 C3 C2 . . . . 109.3(2) ?
    C16 O2 C3 C4 . . . . -74.9(2) ?
    O1 C9 C10 C5 . . . . -178.38(18) ?
    C8 C9 C10 C5 . . . . 0.7(3) ?
    O1 C9 C10 C4 . . . . 0.8(3) ?
    C8 C9 C10 C4 . . . . 179.88(19) ?
    C19 O7 C8 C9 . . . . 91.8(3) ?
    C19 O7 C8 C7 . . . . -91.4(3) ?
    O1 C9 C8 O7 . . . . -2.4(3) ?
    C10 C9 C8 O7 . . . . 178.53(19) ?
    O1 C9 C8 C7 . . . . -179.25(18) ?
    C10 C9 C8 C7 . . . . 1.7(3) ?
    C9 C10 C4 O3 . . . . 179.0(2) ?
    C5 C10 C4 O3 . . . . -1.8(3) ?
    C9 C10 C4 C3 . . . . -0.2(3) ?
    C5 C10 C4 C3 . . . . 179.03(19) ?
    C2 C3 C4 O3 . . . . -179.7(2) ?
    O2 C3 C4 O3 . . . . 4.6(3) ?
    C2 C3 C4 C10 . . . . -0.5(3) ?
    O2 C3 C4 C10 . . . . -176.28(18) ?
    C9 C10 C5 O4 . . . . 177.6(2) ?
    C4 C10 C5 O4 . . . . -1.6(3) ?
    C9 C10 C5 C6 . . . . -3.7(3) ?
    C4 C10 C5 C6 . . . . 177.1(2) ?
    C18 O6 C7 C8 . . . . 128.1(3) ?
    C18 O6 C7 C6 . . . . -56.3(3) ?
    O7 C8 C7 O6 . . . . -2.2(3) ?
    C9 C8 C7 O6 . . . . 174.70(19) ?
    O7 C8 C7 C6 . . . . -177.85(19) ?
    C9 C8 C7 C6 . . . . -1.0(3) ?
    C15 C1 C11 C12 . . . . -0.5(3) ?
    C2 C1 C11 C12 . . . . 180.0(2) ?
    C17 O5 C6 C5 . . . . 66.7(4) ?
    C17 O5 C6 C7 . . . . -115.1(3) ?
    O4 C5 C6 O5 . . . . 1.2(4) ?
    C10 C5 C6 O5 . . . . -177.50(19) ?
    O4 C5 C6 C7 . . . . -177.0(2) ?
    C10 C5 C6 C7 . . . . 4.4(3) ?
    O6 C7 C6 O5 . . . . 4.3(3) ?
    C8 C7 C6 O5 . . . . 179.8(2) ?
    O6 C7 C6 C5 . . . . -177.5(2) ?
    C8 C7 C6 C5 . . . . -2.0(3) ?
    C1 C11 C12 C13 . . . . -0.3(4) ?
    C14 C13 C12 C11 . . . . 0.8(4) ?
    C11 C1 C15 C14 . . . . 0.8(4) ?
    C2 C1 C15 C14 . . . . -179.7(2) ?
    C1 C15 C14 C13 . . . . -0.3(4) ?
    C12 C13 C14 C15 . . . . -0.5(4) ?
loop_
    _geom_hbond_atom_site_label_D
    _geom_hbond_atom_site_label_H
    _geom_hbond_atom_site_label_A
    _geom_hbond_site_symmetry_A
    _geom_hbond_distance_DH
    _geom_hbond_distance_HA
    _geom_hbond_distance_DA
    _geom_hbond_angle_DHA
    _geom_hbond_publ_flag
    O4 H4 O3 . 0.82 1.87 2.599(2) 147.2 yes
    C16 H16A O3 . 0.96 2.51 3.079(3) 117.7 yes
    C16 H16B O3 1_655 0.96 2.39 3.258(3) 150.1 yes
    C18 H18B O5 . 0.96 2.28 2.897(4) 121.3 yes
    C18 H18C O7 1_455 0.96 2.53 3.278(4) 134.8 yes
    C17 H17C O4 . 0.96 2.52 3.010(4) 111.4 yes
_shelx_space_group_comment
;
The symmetry employed for this shelxl refinement is uniquely defined
by the following loop, which should always be used as a source of
symmetry information in preference to the above space-group names.
They are only intended as comments.
;
_shelx_estimated_absorpt_T_min     ?
_shelx_estimated_absorpt_T_max     ?
_shelx_hkl_file
;
   0   0   2 1238.56   13.25
   0   0   3   42.27    1.52
   0   0   4 1396.12   16.34
   0   0   5  204.27    4.70
   0   0   6    1.42    0.60
   0   0   7  112.97    3.84
   0   0   7  117.93    4.02
   0   0   8  808.79   12.87
   0   0   8  812.94   13.20
   0   0   9   87.19    3.75
   0   0  10   30.28    2.37
   0   0  11    0.47    0.56
   0   0  12    2.63    0.90
   0   0  13   12.03    1.76
   0   0  14    0.77    0.61
   0   0  15   17.53    2.27
   0   0  16    2.74    0.76
   0   0  16    2.71    1.19
   0   0 -17    5.38    1.05
   0   0  17    5.01    1.04
   0   0  18    8.15    1.78
   0   0 -18    7.74    1.25
   0   0  18    6.80    1.16
   0   0 -19    6.73    1.19
   0   0  19    7.05    1.22
   0   0  20    6.27    1.14
   0   0  21    0.69    0.57
   0   0  22   -0.02    0.49
   0   0  23    0.53    0.45
   0   0  24    0.10    0.44
   0   0 -24   -0.65    0.41
   0   0 -25    0.90    0.43
   0   1 -25   -0.47    0.40
   0  -1  25    0.53    0.45
   0  -1  24    0.50    0.41
   0  -1  23    4.45    0.87
   0  -1  23    4.27    0.74
   0  -1  22    1.24    0.76
   0  -1  21   45.95    2.83
   0  -1  20    0.35    0.52
   0  -1  19  159.31    5.41
   0  -1  18    4.89    1.14
   0  -1  17    2.49    0.82
   0  -1  17    2.42    0.91
   0  -1  17    2.97    1.08
   0  -1  16    0.48    0.46
   0  -1  16    0.52    0.56
   0  -1  15   17.67    2.36
   0  -1  14    0.89    0.61
   0  -1  13   28.42    2.70
   0  -1  12   65.97    3.90
   0  -1  11  147.18    5.62
   0  -1  11  147.75    5.88
   0  -1  10  327.17    8.60
   0  -1   9  107.12    4.46
   0  -1   8   42.45    2.64
   0  -1   7  148.15    4.68
   0  -1   7  136.94    2.52
   0  -1   6    8.04    0.65
   0  -1   6    6.34    0.99
   0  -1   5  357.43    6.80
   0  -1   5  359.70    5.40
   0  -1   4   13.54    1.10
   0  -1   4   10.47    0.82
   0  -1   3  191.99    3.71
   0  -1   3  176.84    2.98
   0  -1   2 1385.42   14.90
   0  -1   1 2130.61   20.21
   0  -1   1 1956.80   20.59
   0  -1   0 3044.30   29.03
   0  -1   0 2926.05   29.64
   0   1   1 1045.57   10.92
   0  -1  -1 1052.01   11.78
   0   1   2   94.41    1.93
   0   1   3 1063.21   12.02
   0  -1  -4   36.11    1.53
   0   1   4   34.59    1.46
   0   1   5   24.53    1.40
   0  -1  -5   24.42    1.19
   0  -1  -6 1020.46   11.70
   0   1   6 1024.84   13.46
   0   1   7    8.13    0.99
   0   1   8  120.87    4.06
   0   1   9 1583.16   21.14
   0   1  10   91.54    3.93
   0   1  11  868.63   14.96
   0   1  12   70.18    3.86
   0   1  13   53.41    3.56
   0   1  14    0.94    0.72
   0   1  15   53.83    3.88
   0   1  16    2.80    0.70
   0   1  16    1.08    0.74
   0  -1 -16    3.07    0.69
   0   1  17    0.22    0.58
   0  -1 -17    0.06    0.63
   0   1  18   20.69    1.92
   0  -1 -18   20.09    1.91
   0  -1 -19   10.99    1.47
   0   1  19   11.45    1.43
   0   1  20    5.94    1.14
   0  -1 -20    5.24    1.05
   0   1  21   10.97    1.35
   0  -1 -22    4.92    1.01
   0  -1 -22    4.78    0.96
   0   1  22    5.34    0.92
   0  -1 -23    1.53    0.63
   0  -1 -23    1.88    0.62
   0  -1 -24    0.32    0.45
   0  -1 -25    0.03    0.35
   0  -2  25    0.25    0.38
   0   2 -25   -0.36    0.32
   0  -2  24    1.07    0.49
   0  -2  24   -0.40    0.38
   0  -2  23    3.62    0.79
   0  -2  22    1.66    0.72
   0  -2  21  105.61    4.19
   0  -2  20   24.34    2.11
   0  -2  19   44.20    2.95
   0  -2  19   39.80    2.75
   0  -2  18    6.76    1.17
   0  -2  18    5.94    1.15
   0  -2  17    9.79    2.05
   0  -2  17    7.48    1.25
   0  -2  17    8.25    1.35
   0  -2  16    6.07    1.17
   0  -2  16    5.39    1.07
   0  -2  16    6.02    1.54
   0  -2  15   18.62    2.47
   0  -2  15   18.27    1.87
   0  -2  14    0.65    0.64
   0  -2  13    3.11    1.10
   0  -2  12    0.25    0.60
   0  -2  12    0.85    0.90
   0  -2  11    2.59    0.96
   0  -2  10   29.50    2.58
   0  -2   9   57.10    3.38
   0  -2   8  181.91    4.43
   0  -2   8  161.72    5.53
   0  -2   7  103.39    4.11
   0  -2   7  113.02    3.54
   0  -2   6  660.45   10.29
   0  -2   6  635.58   11.00
   0  -2   5   98.71    2.68
   0  -2   5  108.89    3.62
   0  -2   5  105.69    3.58
   0  -2   4   60.29    2.39
   0  -2   4   59.29    1.97
   0  -2   4   66.39    2.81
   0  -2   3  122.81    2.04
   0  -2   3  114.66    3.06
   0  -2   2  113.53    2.24
   0  -2   2  107.34    2.75
   0  -2   1 1491.10   16.29
   0  -2   0  252.76    4.02
   0  -2   0  237.77    4.64
   0  -2  -1    2.58    0.38
   0  -2  -1    3.07    0.64
   0  -2  -2    4.31    0.73
   0   2   2    3.57    0.49
   0   2   3  546.51    7.46
   0  -2  -3  551.29    9.02
   0   2   4  189.53    3.93
   0  -2  -4  195.59    5.05
   0   2   5   33.80    1.68
   0  -2  -5   34.33    2.06
   0  -2  -6  222.71    5.46
   0   2   6  228.53    4.96
   0   2   7  995.18   13.58
   0  -2  -7  974.36   13.85
   0  -2  -8  313.41    6.40
   0   2   8  320.12    6.86
   0   2   9  343.80    7.65
   0   2  10  176.61    5.61
   0   2  11    7.19    1.21
   0   2  12  180.81    6.26
   0  -2 -13    2.78    1.08
   0   2  13    1.52    0.75
   0  -2 -14    0.51    0.85
   0   2  14    1.44    0.96
   0  -2 -15    2.09    1.14
   0  -2 -15    0.87    0.70
   0  -2 -16    1.67    0.80
   0  -2 -16    3.41    1.23
   0  -2 -17    2.47    0.79
   0  -2 -17    6.62    1.65
   0  -2 -19    0.75    0.57
   0  -2 -20    4.22    0.93
   0  -2 -20    3.28    0.91
   0  -2 -21    3.07    0.87
   0  -2 -21    4.00    0.89
   0  -2 -22    1.19    0.54
   0  -2 -22    0.26    0.51
   0  -2 -23    0.77    0.48
   0  -2 -23    0.85    0.43
   0  -2 -24    2.52    0.60
   0  -3  25    0.25    0.34
   0  -3  24    0.25    0.36
   0  -3  23   -0.38    0.45
   0  -3  22    7.31    1.09
   0  -3  21    6.08    1.05
   0  -3  20   20.33    1.88
   0  -3  20   23.96    2.13
   0  -3  19   18.88    1.96
   0  -3  19   19.10    1.84
   0  -3  18   18.73    1.86
   0  -3  18   21.72    2.15
   0  -3  17   -0.28    0.57
   0  -3  17    0.69    0.67
   0  -3  16    4.61    1.06
   0  -3  16    5.78    1.10
   0  -3  16    3.65    1.28
   0  -3  15    2.99    0.99
   0  -3  15    4.53    1.18
   0  -3  14   55.06    4.18
   0  -3  14   63.02    3.37
   0  -3  13    2.85    1.18
   0  -3  13    2.02    1.10
   0  -3  12  190.03    7.63
   0  -3  11  103.48    5.30
   0  -3  10  314.89    9.12
   0  -3   9   17.78    1.68
   0  -3   9   15.39    1.87
   0  -3   8    2.01    0.73
   0  -3   8    2.61    0.88
   0  -3   7    7.28    1.17
   0  -3   7    7.54    1.22
   0  -3   7    7.69    0.91
   0  -3   6   12.30    1.52
   0  -3   6   13.11    1.14
   0  -3   6   13.26    1.56
   0  -3   5    8.80    1.16
   0  -3   5    9.91    1.36
   0  -3   5    8.19    0.94
   0  -3   4  214.16    6.52
   0  -3   4  208.90    5.16
   0  -3   3   68.49    2.60
   0  -3   3   70.51    1.96
   0  -3   3   72.47    3.73
   0  -3   2  300.46    5.15
   0  -3   2  291.69    5.59
   0  -3   2  291.16    7.82
   0  -3   1  327.49    8.13
   0  -3   1  338.43    5.82
   0  -3   0    9.87    0.84
   0  -3   0   10.51    1.39
   0  -3  -1   54.73    3.18
   0  -3  -1   57.39    2.65
   0  -3  -1   54.82    1.91
   0  -3  -2  121.35    4.81
   0  -3  -2  112.21    2.87
   0  -3  -2  121.22    4.07
   0  -3  -3  176.39    5.72
   0  -3  -3  180.63    5.26
   0  -3  -4   13.07    1.49
   0  -3  -4   13.27    1.60
   0   3   4   13.39    0.99
   0   3   5   95.52    2.90
   0  -3  -5   91.73    4.01
   0  -3  -5   94.90    4.20
   0   3   6    6.25    0.83
   0  -3  -6    7.20    1.22
   0  -3  -6    5.23    1.07
   0   3   7  112.71    3.64
   0  -3  -7  108.98    4.74
   0  -3  -7  117.55    4.73
   0  -3  -8   98.67    4.28
   0  -3  -8   85.46    4.43
   0  -3  -9    0.66    0.77
   0  -3 -10    1.55    0.82
   0  -3 -11   10.15    1.76
   0  -3 -12   10.08    1.89
   0  -3 -13    5.65    1.54
   0  -3 -13    6.10    1.10
   0  -3 -13    7.20    1.14
   0  -3 -14   90.97    3.98
   0  -3 -14   90.75    4.08
   0  -3 -14   85.58    5.40
   0  -3 -15    0.43    0.65
   0  -3 -15   -0.03    0.59
   0  -3 -15   -0.37    0.72
   0  -3 -16    2.92    0.97
   0  -3 -16    4.10    1.00
   0  -3 -16    4.27    1.37
   0  -3 -17   11.67    1.56
   0  -3 -17    9.44    1.41
   0  -3 -18   14.86    1.72
   0  -3 -18   14.36    1.65
   0  -3 -19   23.90    2.06
   0  -3 -19   22.85    2.04
   0  -3 -20    1.08    0.72
   0  -3 -20    0.68    0.56
   0  -3 -21    1.44    0.70
   0  -3 -21    1.02    0.63
   0  -3 -22    5.46    0.93
   0  -3 -22    6.61    0.95
   0  -3 -23    0.51    0.44
   0  -3 -24    0.74    0.37
   0  -4  24    0.31    0.34
   0  -4  23    0.23    0.40
   0  -4  23   -0.31    0.35
   0  -4  22    2.46    0.63
   0  -4  21    3.07    0.85
   0  -4  21    2.99    0.75
   0  -4  20    2.29    0.80
   0  -4  20    1.63    0.64
   0  -4  19    3.84    0.92
   0  -4  19    3.57    0.98
   0  -4  18    9.37    1.31
   0  -4  18   10.16    1.47
   0  -4  17    0.24    0.51
   0  -4  17    0.21    0.51
   0  -4  16   11.50    1.57
   0  -4  16   11.97    1.61
   0  -4  15    4.68    1.37
   0  -4  15    2.52    0.95
   0  -4  14   16.43    1.78
   0  -4  14   13.01    2.22
   0  -4  13   12.39    1.27
   0  -4  13   14.39    2.12
   0  -4  12   16.69    1.45
   0  -4  12   19.95    2.56
   0  -4  11  242.12    8.75
   0  -4  10    0.99    0.83
   0  -4   9   90.72    4.83
   0  -4   9   96.75    4.78
   0  -4   8  300.72    8.71
   0  -4   8  280.41    8.40
   0  -4   7  102.02    5.01
   0  -4   7  107.01    4.80
   0  -4   6    0.83    0.55
   0  -4   6    1.34    0.79
   0  -4   5   77.15    3.60
   0  -4   5   67.60    4.03
   0  -4   5   72.33    3.06
   0  -4   4   18.76    2.14
   0  -4   4   19.41    1.70
   0  -4   3   16.58    2.04
   0  -4   3   19.82    1.57
   0  -4   2  659.41   13.95
   0  -4   2  686.07   10.50
   0  -4   2  663.40   10.13
   0  -4   1    4.37    0.64
   0  -4   1    3.72    0.71
   0  -4   1    4.42    1.00
   0  -4   0   51.94    3.58
   0  -4   0   62.54    3.02
   0  -4  -1    1.75    0.86
   0  -4  -2  118.08    5.37
   0  -4  -3    6.02    1.32
   0  -4  -3    5.56    1.14
   0  -4  -4  141.87    5.92
   0  -4  -4  147.77    5.54
   0  -4  -5   64.52    3.74
   0  -4  -5   60.90    4.01
   0  -4  -6    0.60    0.67
   0  -4  -6   -0.16    0.59
   0  -4  -7   58.05    3.90
   0  -4  -7   56.22    3.78
   0  -4  -8    2.83    1.11
   0  -4  -8    3.16    1.05
   0  -4  -9   96.11    5.27
   0  -4 -10   20.52    2.59
   0  -4 -11    3.88    1.27
   0  -4 -11    7.23    1.15
   0  -4 -11    5.16    0.98
   0  -4 -12    5.26    1.08
   0  -4 -12    5.31    1.14
   0  -4 -12    5.12    1.04
   0  -4 -12    1.87    1.14
   0  -4 -13    3.16    1.17
   0  -4 -13    5.37    1.09
   0  -4 -13    5.81    1.14
   0  -4 -13    5.57    1.09
   0  -4 -14    8.70    1.87
   0  -4 -14    5.66    1.15
   0  -4 -14    7.58    1.36
   0  -4 -14    6.06    1.16
   0  -4 -15    0.84    0.59
   0  -4 -15    0.08    0.67
   0  -4 -15    1.74    0.82
   0  -4 -16    3.86    0.94
   0  -4 -16    2.20    0.82
   0  -4 -17   55.58    3.17
   0  -4 -17   59.47    3.28
   0  -4 -18   -0.39    0.59
   0  -4 -18    0.69    0.61
   0  -4 -19    5.13    0.94
   0  -4 -19    4.61    0.94
   0  -4 -20    5.89    0.98
   0  -4 -20    5.44    0.97
   0  -4 -21    0.55    0.40
   0  -4 -21    0.81    0.42
   0  -4 -22    1.28    0.49
   0  -4 -23   -0.27    0.31
   0  -5  22    2.04    0.49
   0  -5  21    3.66    0.70
   0  -5  21    2.98    0.72
   0  -5  20    9.09    1.19
   0  -5  20    9.25    1.10
   0  -5  19   11.31    1.29
   0  -5  19   12.34    1.44
   0  -5  18    2.72    0.88
   0  -5  18    1.99    0.73
   0  -5  17    3.20    0.79
   0  -5  17    3.22    0.88
   0   5 -17    5.02    1.01
   0  -5  16    1.74    0.85
   0  -5  16    1.82    0.62
   0   5 -16    2.10    0.65
   0  -5  15   14.75    1.85
   0  -5  15   18.16    1.79
   0   5 -15   20.24    1.84
   0  -5  14    0.66    0.59
   0  -5  13   -3.72    1.32
   0  -5  13   -0.42    0.50
   0  -5  12    2.45    0.79
   0  -5  12    1.53    0.93
   0  -5  11    8.44    1.09
   0  -5  11   15.49    2.35
   0  -5  10    7.66    1.19
   0  -5  10    7.88    0.99
   0  -5   9    4.70    0.82
   0  -5   9    5.86    1.41
   0  -5   9    4.49    0.92
   0  -5   8   62.55    4.47
   0  -5   7   26.87    2.97
   0  -5   6   35.42    3.40
   0  -5   5    3.32    1.16
   0  -5   4   10.97    1.89
   0  -5   3    0.57    0.84
   0  -5   2  658.75   15.45
   0  -5   1    1.10    1.12
   0  -5   0  136.54    6.65
   0  -5  -1   17.94    1.97
   0  -5  -1   18.32    2.44
   0  -5  -2   12.46    1.79
   0  -5  -2   10.25    1.88
   0  -5  -3   24.84    2.81
   0  -5  -3   30.49    2.84
   0  -5  -4    6.51    1.54
   0  -5  -5    2.30    0.97
   0  -5  -6    7.80    1.65
   0  -5  -6    6.13    1.39
   0  -5  -7   12.73    2.07
   0  -5  -7   13.73    2.14
   0  -5  -8    4.73    1.27
   0  -5  -8    3.55    0.80
   0  -5  -8    4.22    0.95
   0  -5  -8    2.85    1.04
   0  -5  -9   25.43    2.00
   0  -5  -9   25.97    2.09
   0  -5  -9   22.58    2.75
   0  -5 -10  103.68    6.00
   0  -5 -10  105.53    4.41
   0  -5 -10  114.71    4.35
   0  -5 -11   88.44    4.01
   0  -5 -11   95.14    4.06
   0  -5 -11   84.17    5.62
   0  -5 -12    4.02    1.26
   0  -5 -12    4.78    1.04
   0  -5 -12    5.48    1.08
   0  -5 -13    0.30    0.49
   0  -5 -13    0.41    0.54
   0  -5 -14    0.35    0.60
   0  -5 -14    0.43    0.59
   0  -5 -15   42.74    2.71
   0  -5 -15   39.95    2.63
   0  -5 -16    1.14    0.65
   0  -5 -16    0.52    0.62
   0  -5 -17    0.41    0.64
   0  -5 -17    1.42    0.66
   0  -5 -18    1.01    0.63
   0  -5 -18    1.48    0.61
   0  -5 -19    3.55    0.80
   0  -5 -20    0.90    0.46
   0  -5 -21    2.50    0.55
   0  -6  20    0.61    0.47
   0  -6  19    0.01    0.46
   0  -6  18   -0.16    0.51
   0   6 -18    0.37    0.46
   0  -6  17    0.43    0.54
   0   6 -17    0.99    0.73
   0   6 -16    0.60    0.53
   0  -6  16    0.54    0.63
   0  -6  15   -0.41    0.65
   0   6 -15    0.85    0.74
   0   6 -14    7.05    1.21
   0  -6  13    0.20    0.43
   0  -6  12    1.04    0.53
   0  -6  11    1.04    0.60
   0  -6  10    6.66    1.02
   0  -6  10    8.50    1.22
   0  -6   9   24.01    2.01
   0  -6   9   21.24    1.74
   0  -6   8   30.02    2.21
   0  -6   8   29.35    1.94
   0  -6   8   35.44    3.75
   0  -6   8   30.20    2.27
   0  -6   7    2.65    0.75
   0  -6   7    3.54    0.91
   0  -6   6   19.91    1.79
   0  -6   6   16.34    1.62
   0  -6   5   15.81    1.52
   0  -6   5   15.06    2.52
   0  -6   5   16.30    1.63
   0  -6   4  173.79    5.08
   0  -6   4  166.53    5.13
   0  -6   4  169.63    8.21
   0  -6   3    1.61    0.54
   0  -6   3    2.41    1.27
   0  -6   3    2.23    0.69
   0  -6   2   86.07    5.83
   0  -6   2   89.46    3.56
   0  -6   2   93.52    3.73
   0  -6   2   94.12    3.64
   0  -6   1   79.65    5.57
   0  -6   1   88.92    3.55
   0  -6   0    2.17    1.28
   0  -6   0    0.51    0.49
   0  -6  -1   37.98    3.88
   0  -6  -1   48.40    2.64
   0  -6  -2    2.48    1.10
   0  -6  -2    2.37    0.65
   0  -6  -3   48.89    4.42
   0  -6  -3   55.71    2.89
   0  -6  -3   58.77    2.93
   0  -6  -4    0.91    0.63
   0  -6  -4   -1.29    1.26
   0  -6  -4   -0.82    0.39
   0  -6  -5   20.37    2.84
   0  -6  -5   20.69    1.83
   0  -6  -5   17.99    2.52
   0  -6  -6   11.79    2.28
   0  -6  -6   12.05    1.45
   0  -6  -6   11.90    2.14
   0  -6  -7  253.72    6.71
   0  -6  -7  266.48   10.36
   0  -6  -7  272.66   10.31
   0  -6  -8   14.02    1.66
   0  -6  -8   14.29    2.48
   0  -6  -9  251.26    6.76
   0  -6 -10   60.92    3.24
   0  -6 -11    6.70    1.08
   0  -6 -12   25.42    2.17
   0  -6 -13   25.17    2.06
   0  -6 -14    9.37    1.33
   0  -6 -15   -0.10    0.51
   0  -6 -16    6.29    1.03
   0  -6 -17    4.77    0.90
   0  -6 -18    0.74    0.51
   0  -6 -19    2.81    0.57
   0  -6 -20    0.13    0.26
   0  -7  19   -0.64    0.38
   0   7 -18   -0.13    0.36
   0  -7  18    0.46    0.42
   0  -7  17   -0.15    0.45
   0   7 -17    0.34    0.47
   0  -7  16   -0.21    0.48
   0   7 -16    0.12    0.53
   0  -7  15    3.30    0.86
   0   7 -15    4.07    0.88
   0   7 -14    0.99    0.72
   0  -7  14    1.96    0.86
   0   7 -13    1.03    0.77
   0  -7  12   30.01    1.89
   0  -7  11   -0.12    0.44
   0  -7  10    0.17    0.42
   0  -7   9    1.41    0.55
   0  -7   9    1.47    0.60
   0  -7   8    0.84    0.47
   0  -7   8    1.19    0.58
   0  -7   7    0.81    0.54
   0  -7   7    0.87    0.66
   0  -7   6    0.79    0.54
   0  -7   6    2.16    0.76
   0  -7   5   -0.22    0.51
   0  -7   5    0.68    0.52
   0  -7   4    3.64    0.89
   0  -7   4    3.28    0.80
   0  -7   3   46.12    2.75
   0  -7   3   44.90    2.68
   0  -7   2   -0.31    0.50
   0  -7   2    0.57    0.55
   0  -7   1    8.22    1.18
   0  -7   1    7.31    1.15
   0  -7   0    1.54    0.64
   0  -7   0    1.17    0.48
   0  -7   0    1.66    0.67
   0  -7  -1    0.39    0.62
   0  -7  -1    0.25    0.50
   0  -7  -2   24.12    1.96
   0  -7  -2   19.89    1.80
   0  -7  -3    0.62    0.56
   0  -7  -3    1.45    0.64
   0  -7  -4    2.50    0.69
   0  -7  -4    1.43    0.57
   0  -7  -5  256.59    6.65
   0  -7  -6   56.47    3.03
   0  -7  -7  218.45    6.15
   0  -7  -8   30.89    2.30
   0  -7  -9    0.48    0.53
   0  -7 -10   -0.37    0.56
   0  -7 -11    0.41    0.49
   0  -7 -12    0.87    0.62
   0  -7 -13    0.55    0.48
   0  -7 -14    1.46    0.56
   0  -7 -15    3.00    0.67
   0  -7 -16    1.45    0.48
   0  -7 -17    0.49    0.34
   0  -7 -18   14.28    0.87
   0  -8  17   -0.34    0.29
   0  -8  16    4.39    0.70
   0   8 -16    3.31    0.53
   0  -8  15    0.98    0.49
   0   8 -15    1.51    0.53
   0   8 -14   29.84    1.78
   0  -8  14   34.20    2.04
   0  -8  13   15.10    1.47
   0   8 -13   11.31    1.19
   0   8 -12   21.44    1.67
   0   8 -11    1.09    0.59
   0  -8  11    1.13    0.51
   0  -8  10   -0.19    0.41
   0   8 -10    0.53    0.59
   0  -8   9    4.97    0.82
   0  -8   8    9.13    1.07
   0  -8   7    0.83    0.51
   0  -8   7    0.19    0.48
   0  -8   6    2.83    0.66
   0  -8   6    2.52    0.75
   0  -8   5    5.47    0.99
   0  -8   5    4.26    0.93
   0  -8   4   -0.05    0.51
   0  -8   4    0.96    0.65
   0  -8   3    4.36    0.85
   0  -8   3    4.93    0.98
   0  -8   2   -0.04    0.46
   0  -8   2    0.33    0.52
   0  -8   1    1.80    0.69
   0  -8   1    2.28    0.74
   0  -8   0    0.00    0.44
   0  -8   0   -0.38    0.48
   0  -8  -1    0.88    0.54
   0  -8  -1   -0.42    0.53
   0  -8  -2    4.37    0.86
   0  -8  -2    6.05    1.01
   0  -8  -3    5.24    0.96
   0  -8  -3    4.75    0.93
   0  -8  -3    4.78    0.90
   0  -8  -4    6.75    1.07
   0  -8  -4    7.77    1.16
   0  -8  -5   34.76    2.20
   0  -8  -6   18.77    1.68
   0  -8  -7    0.41    0.48
   0  -8  -8    1.56    0.62
   0  -8  -9    2.95    0.72
   0  -8 -10    0.81    0.50
   0  -8 -11    2.85    0.67
   0  -8 -12    5.38    0.78
   0  -8 -13   -0.16    0.35
   0  -8 -14    6.84    0.71
   0  -8 -15    1.81    0.38
   0   9 -13    9.19    0.74
   0  -9  13   10.04    0.85
   0   9 -12    1.12    0.44
   0  -9  12    1.14    0.43
   0   9 -11    1.75    0.51
   0  -9  11    1.17    0.49
   0   9 -10    5.96    0.80
   0   9  -9    6.14    0.87
   0  -9   9    4.93    0.65
   0  -9   8    0.13    0.34
   0   9  -8    0.99    0.51
   0   9  -7    1.48    0.58
   0  -9   7    0.66    0.40
   0   9  -6   12.31    1.21
   0  -9   6   11.59    1.04
   0   9  -5   11.44    1.19
   0  -9   5   10.45    1.04
   0  -9   4    3.06    0.65
   0   9  -4    4.14    0.81
   0   9  -3    5.11    0.82
   0  -9   3    4.77    0.84
   0  -9   2    0.48    0.39
   0   9  -2    0.96    0.54
   0  -9   2    0.51    0.48
   0  -9   1    0.96    0.61
   0  -9   1    0.84    0.44
   0  -9   0    4.21    0.72
   0  -9   0    4.20    0.82
   0  -9  -1    4.47    0.73
   0  -9  -1    4.15    0.77
   0  -9  -2    0.90    0.53
   0  -9  -3    0.79    0.47
   0  -9  -4    0.43    0.41
   0  -9  -5    1.75    0.54
   0  -9  -6    3.37    0.65
   0  -9  -7    0.40    0.37
   0  -9  -8    1.03    0.48
   0  -9  -9    0.44    0.35
   0  -9 -10    4.63    0.59
   0  -9 -11    0.30    0.26
   0 -10   2    2.04    0.38
   0 -10   1    1.50    0.33
   0 -10   0    1.15    0.32
   0 -10  -1    0.22    0.22
   0 -10  -2    4.14    0.47
   1  -9  -9    0.06    0.29
   1  -9  -8    0.89    0.38
   1  -9  -7    1.16    0.48
   1  -9  -6    3.16    0.61
   1  -9  -6    2.96    0.60
   1  -9  -5    0.69    0.39
   1  -9  -5    1.10    0.42
   1  -9  -4    0.73    0.37
   1  -9  -4    0.12    0.38
   1  -9  -3    6.12    0.82
   1  -9  -3    6.37    0.89
   1  -9  -2    0.51    0.43
   1  -9  -2    0.47    0.44
   1  -9  -1    6.65    0.93
   1  -9  -1    5.24    0.80
   1  -9   0    3.57    0.74
   1  -9   0    2.79    0.63
   1  -9   1   -0.04    0.69
   1  -9   1    0.83    0.51
   1  -9   2   25.25    1.45
   1  -9   2   24.97    1.78
   1  -9   3    2.65    0.74
   1  -9   3    1.86    0.54
   1  -9   4    0.40    0.35
   1  -9   4    0.21    0.41
  -1   9  -4    0.95    0.48
   1  -9   5    8.23    1.04
  -1   9  -5    7.30    0.92
   1  -9   5    8.00    0.77
  -1   9  -6    1.14    0.52
   1  -9   6    1.59    0.52
  -1   9  -7    1.96    0.58
  -1   9  -8    3.44    0.68
  -1   9  -9    1.17    0.51
  -1   9 -10    0.65    0.39
  -1   9 -11    0.72    0.43
   1  -9  11    0.15    0.39
  -1   9 -12    0.08    0.28
   1  -9  12    0.04    0.30
   1  -8 -14    6.72    0.72
   1  -8 -14   10.26    0.82
   1  -8 -13    7.51    0.78
   1  -8 -12    0.85    0.48
   1  -8 -11    2.24    0.56
   1  -8 -10   12.23    1.19
   1  -8  -9   13.39    1.28
   1  -8  -9   14.77    1.30
   1  -8  -8    0.92    0.53
   1  -8  -8   -0.05    0.44
   1  -8  -7    2.87    0.71
   1  -8  -7    1.91    0.65
   1  -8  -6    8.95    1.15
   1  -8  -6    9.14    1.11
   1  -8  -5   14.64    1.44
   1  -8  -5   15.39    1.43
   1  -8  -5   16.47    1.56
   1  -8  -4   38.08    2.29
   1  -8  -4   38.64    2.28
   1  -8  -4   42.57    2.54
   1  -8  -3    3.21    0.83
   1  -8  -3    3.02    0.72
   1  -8  -3    2.48    0.67
   1  -8  -2   -0.28    0.44
   1  -8  -2    0.36    0.42
   1  -8  -1    3.77    0.80
   1  -8  -1    1.40    0.57
   1  -8   0   54.80    2.93
   1  -8   0   49.69    2.62
   1  -8   1    0.18    0.81
   1  -8   1    0.78    0.49
   1  -8   2   90.13    3.84
   1  -8   2   83.63    3.47
  -1   8  -2   91.20    3.69
   1  -8   3    1.98    0.70
   1  -8   3    2.11    0.77
  -1   8  -3    1.52    0.71
  -1   8  -4    4.33    0.95
   1  -8   4    2.23    0.60
   1  -8   4    4.12    0.89
  -1   8  -5    0.68    0.60
   1  -8   5    2.01    0.60
   1  -8   5    1.86    0.75
   1  -8   6   27.20    2.10
  -1   8  -6   27.58    2.12
   1  -8   6   27.83    1.71
   1  -8   7    5.82    0.99
   1  -8   7    6.03    0.82
  -1   8  -7    5.43    1.05
   1  -8   8    3.17    0.61
  -1   8  -8    2.68    0.85
   1  -8   8    2.53    0.71
  -1   8  -9    7.62    1.11
   1  -8   9    7.10    1.10
  -1   8 -10    1.10    0.70
  -1   8 -11   26.36    1.90
  -1   8 -12   -0.11    0.47
  -1   8 -13   11.91    1.21
   1  -8  13   15.06    1.38
   1  -8  14    0.04    0.41
  -1   8 -14   -0.12    0.41
   1  -8  15    2.70    0.58
  -1   8 -15    0.84    0.49
   1  -8  16    0.98    0.40
  -1   8 -16    0.56    0.33
   1  -7 -18    2.65    0.41
   1  -7 -17   11.97    0.93
   1  -7 -16    3.48    0.62
   1  -7 -15    1.20    0.47
   1  -7 -14    6.00    0.91
   1  -7 -13   -0.24    0.45
   1  -7 -12    6.92    1.04
   1  -7 -12    8.03    1.02
   1  -7 -11    0.08    0.41
   1  -7 -11    0.10    0.53
   1  -7 -10    0.48    0.44
   1  -7 -10    0.69    0.52
   1  -7  -9   -0.52    0.48
   1  -7  -9    0.43    0.44
   1  -7  -8   42.63    2.58
   1  -7  -8   40.11    2.45
   1  -7  -7    0.18    0.44
   1  -7  -7    0.15    0.60
   1  -7  -6   14.68    1.65
   1  -7  -6   14.39    1.48
   1  -7  -5    0.20    0.57
   1  -7  -5    0.80    0.59
   1  -7  -4    1.41    0.60
   1  -7  -4    1.91    0.68
   1  -7  -3    2.87    0.65
   1  -7  -3    4.52    1.04
   1  -7  -2    4.40    0.92
   1  -7  -2    4.25    1.02
   1  -7  -1    2.37    0.75
   1  -7  -1    2.57    0.84
   1  -7  -1    0.28    0.56
   1  -7   0    2.37    0.70
   1  -7   0    3.83    0.88
   1  -7   0    3.35    0.78
   1  -7   1   22.77    1.85
  -1   7  -1   25.55    2.04
   1  -7   1   24.15    2.04
   1  -7   2   35.26    2.43
   1  -7   2   32.42    2.20
   1  -7   3    1.22    0.69
   1  -7   3    0.06    0.50
   1  -7   4   30.88    2.33
   1  -7   4   28.83    2.08
   1  -7   5   20.50    1.77
   1  -7   5   19.18    1.88
  -1   7  -5   19.84    1.87
   1  -7   6    0.98    0.69
   1  -7   6    1.54    0.63
  -1   7  -6    3.17    0.89
  -1   7  -7   41.81    2.71
   1  -7   7   41.35    2.20
   1  -7   7   36.60    2.58
   1  -7   8    7.82    1.07
   1  -7   8    9.67    1.37
  -1   7  -8    9.43    1.37
   1  -7   9  103.20    4.28
   1  -7   9  113.97    3.65
  -1   7  -9  105.54    4.41
   1  -7  10    9.33    1.39
   1  -7  10   10.45    1.10
  -1   7 -10   10.57    1.45
  -1   7 -11  140.12    5.08
  -1   7 -12   26.79    2.13
  -1   7 -13    8.93    1.30
   1  -7  14    0.75    0.58
  -1   7 -14    0.38    0.55
  -1   7 -15    0.32    0.49
   1  -7  15    1.16    0.65
  -1   7 -16    0.78    0.54
   1  -7  16    0.23    0.47
  -1   7 -17    1.81    0.56
   1  -7  17    1.78    0.58
  -1   7 -18   -0.22    0.34
   1  -7  18    0.02    0.37
   1  -6 -20    1.66    0.40
   1  -6 -19    0.80    0.42
   1  -6 -18    1.07    0.59
   1  -6 -17    0.38    0.55
   1  -6 -16    0.05    0.47
   1  -6 -15   -0.15    0.50
   1  -6 -14    3.02    0.73
   1  -6 -14    1.86    0.71
   1  -6 -13    0.49    0.53
   1  -6 -12    0.32    0.52
   1  -6 -11    5.74    1.03
   1  -6 -10  135.63    4.75
   1  -6  -9   60.04    3.11
   1  -6  -8  273.15    6.95
   1  -6  -8  280.03   10.23
   1  -6  -7  111.97    6.79
   1  -6  -7  107.38    6.03
   1  -6  -7  104.77    4.18
   1  -6  -7  102.50    4.03
   1  -6  -6    3.81    0.98
   1  -6  -6    4.06    1.46
   1  -6  -6    3.96    0.88
   1  -6  -5   20.50    1.75
   1  -6  -5   19.95    1.81
   1  -6  -5   18.43    2.78
   1  -6  -4   -0.19    0.88
   1  -6  -4   -0.63    0.50
   1  -6  -4   -0.51    0.57
   1  -6  -3   22.35    3.15
   1  -6  -3   26.98    1.94
   1  -6  -3   27.07    2.08
   1  -6  -2    6.70    1.07
   1  -6  -2    8.29    1.95
   1  -6  -2    7.24    1.01
   1  -6  -1   46.19    2.51
   1  -6  -1   46.99    2.69
   1  -6  -1   44.94    4.29
   1  -6   0   48.46    2.53
   1  -6   0   49.83    2.79
   1  -6   0   48.49    4.52
   1  -6   1  112.10    6.90
   1  -6   1  122.29    4.15
   1  -6   1  124.05    4.45
   1  -6   1  126.70    4.12
   1  -6   2    1.65    1.20
   1  -6   2    2.30    0.77
   1  -6   2    0.68    0.42
   1  -6   2    1.34    0.60
   1  -6   3    4.34    0.87
   1  -6   3    5.74    1.74
   1  -6   3    6.69    1.08
   1  -6   4    0.40    0.56
   1  -6   4    0.27    0.44
   1  -6   5    6.57    0.99
   1  -6   5    9.19    1.24
   1  -6   5    7.21    1.84
   1  -6   6   -0.20    0.84
   1  -6   6    1.22    0.65
   1  -6   6    0.22    0.46
   1  -6   7   15.15    2.56
   1  -6   7   10.24    1.34
   1  -6   7   12.48    1.47
   1  -6   8    5.06    1.04
   1  -6   8    6.99    1.81
   1  -6   8    4.28    0.76
  -1   6  -9   68.20    3.59
   1  -6   9   64.77    3.34
  -1   6 -10   42.66    2.89
   1  -6  10   41.22    2.69
   1  -6  11   -0.89    0.68
  -1   6 -11    0.65    0.73
  -1   6 -12   16.98    1.81
  -1   6 -13   10.24    1.46
  -1   6 -14    0.44    0.55
  -1   6 -15    5.09    0.95
   1  -6  15    4.34    0.94
  -1   6 -16   -0.05    0.69
   1  -6  16    1.21    0.65
   1  -6  16    0.12    0.55
   1  -6  17   -0.33    0.52
   1  -6  17   -0.63    0.43
  -1   6 -17    0.48    0.49
   1  -6  18    1.79    0.58
  -1   6 -18    1.88    0.66
   1  -6  18    1.28    0.54
   1  -6  19    1.08    0.46
   1  -6  19    1.31    0.52
   1  -6  20    6.01    0.76
   1  -6  20    7.41    0.78
   1  -5 -22    3.75    0.51
   1  -5 -21    0.48    0.39
   1  -5 -20    1.31    0.53
   1  -5 -19    0.42    0.53
   1  -5 -18    4.19    0.87
   1  -5 -17    7.34    1.16
   1  -5 -16    8.96    1.26
   1  -5 -15    3.81    0.91
   1  -5 -14   38.77    2.59
   1  -5 -13   68.99    3.54
   1  -5 -13   66.29    3.40
   1  -5 -12   75.94    3.69
   1  -5 -12   72.83    3.54
   1  -5 -11   70.54    3.57
   1  -5 -11   68.66    3.41
   1  -5 -11   68.27    5.11
   1  -5 -10  338.75   11.44
   1  -5 -10  345.41    8.09
   1  -5 -10  326.36    7.71
   1  -5  -9  226.71    9.07
   1  -5  -9  243.62    6.35
   1  -5  -8   24.91    1.98
   1  -5  -8   26.44    3.06
   1  -5  -8   23.00    2.74
   1  -5  -7   29.78    3.13
   1  -5  -7   33.17    3.38
   1  -5  -6   10.56    2.11
   1  -5  -6    6.82    1.51
   1  -5  -5    8.98    1.58
   1  -5  -5   13.87    2.28
   1  -5  -4    5.21    1.16
   1  -5  -3   50.21    3.43
   1  -5  -2    0.80    0.77
   1  -5  -1    6.88    1.14
   1  -5   0  195.56    6.47
   1  -5   1  124.24    5.14
   1  -5   2   73.21    3.98
   1  -5   3    0.14    0.63
   1  -5   4    0.71    0.71
   1  -5   5   75.43    4.23
   1  -5   6    4.21    1.05
   1  -5   6    7.47    1.69
   1  -5   7   46.31    3.62
   1  -5   7   33.71    3.49
   1  -5   8    1.54    1.02
   1  -5   8    1.37    0.88
   1  -5   9    2.31    1.12
   1  -5   9    0.80    0.54
   1  -5  10   12.80    1.50
   1  -5  10   13.77    2.24
  -1   5 -10   14.72    1.73
   1  -5  11    1.45    1.08
   1  -5  11   -0.72    0.50
  -1   5 -11    0.79    0.79
   1  -5  12   -0.63    0.99
  -1   5 -12    0.03    0.64
  -1   5 -13    8.82    1.32
  -1   5 -14    1.29    0.71
  -1   5 -14   -0.13    0.66
  -1   5 -15    0.91    0.64
  -1   5 -15    1.10    0.63
   1  -5  15    0.15    0.55
  -1   5 -16   -0.27    0.64
   1  -5  16    0.12    0.51
   1  -5  17    4.55    1.03
  -1   5 -17    3.41    0.88
  -1   5 -18   13.03    1.37
   1  -5  18   14.49    1.54
   1  -5  18   12.37    1.46
   1  -5  19    8.20    1.14
   1  -5  19    9.71    1.20
   1  -5  20    0.69    0.50
   1  -5  20    0.61    0.53
   1  -5  21    1.24    0.49
   1  -5  22    0.63    0.40
   1  -4 -23   -0.18    0.30
   1  -4 -22    2.12    0.55
   1  -4 -21    0.14    0.44
   1  -4 -20    0.67    0.60
   1  -4 -19   -0.22    0.58
   1  -4 -18   -0.93    0.67
   1  -4 -17    5.43    1.08
   1  -4 -16   20.23    1.95
   1  -4 -15   11.48    1.51
   1  -4 -14   93.54    4.03
   1  -4 -14   88.03    3.96
   1  -4 -13    2.81    0.95
   1  -4 -13    1.86    0.64
   1  -4 -13    3.93    1.53
   1  -4 -12   28.97    2.32
   1  -4 -12   30.97    3.46
   1  -4 -12   33.80    2.46
   1  -4 -11  257.38    6.63
   1  -4 -11  244.28    9.35
   1  -4 -10   33.74    3.29
   1  -4  -9    7.47    1.64
   1  -4  -8    0.92    0.82
   1  -4  -8    2.22    1.10
  -1   4   8    1.24    0.76
  -1   4   7   63.97    3.66
   1  -4  -7   61.59    4.00
  -1   4   6   98.76    4.47
   1  -4  -6   91.28    4.71
   1  -4  -5    5.96    1.30
  -1   4   5    5.26    1.09
   1  -4  -4   66.86    3.50
   1  -4  -4   63.68    3.66
   1  -4  -3  131.25    5.02
   1  -4  -3  134.05    4.89
   1  -4  -2  194.22    6.00
   1  -4  -2  206.14    6.00
   1  -4  -1  989.65   15.41
   1  -4  -1  938.27   14.87
   1  -4   0  367.69    8.38
   1  -4   0  342.48    7.48
   1  -4   1  167.11    5.45
   1  -4   2  154.52    5.38
   1  -4   3    5.65    1.15
   1  -4   4   75.41    3.84
   1  -4   5  140.21    5.42
   1  -4   6   -0.52    0.50
   1  -4   7   45.84    3.16
   1  -4   8   42.28    3.23
   1  -4   9   23.25    2.60
   1  -4   9   27.64    2.79
   1  -4  10    0.65    0.95
   1  -4  11   10.42    1.89
  -1   4 -12    4.98    1.04
   1  -4  12    5.67    1.69
  -1   4 -13   43.51    2.71
   1  -4  13   38.62    3.88
  -1   4 -14   11.83    1.64
  -1   4 -14    9.96    1.39
   1  -4  14   14.35    1.82
   1  -4  14   11.99    2.26
   1  -4  15   27.55    2.33
  -1   4 -15   25.66    2.22
  -1   4 -15   28.02    2.17
  -1   4 -16   18.93    1.76
   1  -4  16   13.29    1.61
  -1   4 -16   15.39    1.72
  -1   4 -17   -0.02    0.49
   1  -4  17    0.74    0.71
   1  -4  18    0.03    0.52
  -1   4 -18    0.91    0.59
   1  -4  19   18.80    1.74
   1  -4  19   21.01    1.95
   1  -4  20    0.05    0.47
   1  -4  20    1.05    0.72
   1  -4  21    3.02    0.79
  -1   4 -21    3.69    0.82
   1  -4  22   -0.37    0.41
   1  -4  23   -0.03    0.36
   1  -4  24   -0.05    0.26
   1  -3 -24    2.07    0.49
   1  -3 -23    1.86    0.62
   1  -3 -22    0.96    0.59
   1  -3 -21    4.10    0.92
   1  -3 -20    2.17    0.82
   1  -3 -19   21.14    1.96
   1  -3 -18    2.48    0.87
   1  -3 -17   20.93    2.10
  -1   3  16    0.65    0.63
   1  -3 -16    0.81    0.65
   1  -3 -15   15.57    1.72
  -1   3  15   15.55    1.60
   1  -3 -14    6.39    1.14
  -1   3  14    6.37    1.05
   1  -3 -13  146.40    4.96
  -1   3  13  130.26    6.10
  -1   3  12   80.28    4.63
  -1   3  11    6.01    1.34
  -1   3  10    6.59    1.36
  -1   3   9   35.08    2.87
  -1   3   8    1.58    0.81
  -1   3   7   33.01    2.45
  -1   3   6  221.64    6.32
  -1   3   5   29.19    2.16
  -1   3   4  114.84    4.12
  -1   3   3    7.21    1.11
  -1   3   2  534.05    9.67
   1  -3  -1   14.80    1.42
   1  -3   0  740.84   11.91
   1  -3   0  738.14   10.81
   1  -3   1    2.73    0.53
   1  -3   1    2.19    0.71
   1  -3   2  261.13    6.37
   1  -3   3   46.01    2.63
   1  -3   4   34.31    2.32
   1  -3   5   15.08    1.62
   1  -3   6  459.43    9.84
   1  -3   7  102.15    4.40
   1  -3   8   42.22    2.91
   1  -3   9  169.82    6.42
   1  -3  10    0.12    0.65
   1  -3  11   14.33    2.10
   1  -3  12    0.20    0.79
   1  -3  13    9.38    1.96
   1  -3  14   -0.63    0.77
   1  -3  14    0.29    0.54
  -1   3 -14    0.42    0.56
  -1   3 -15    4.87    1.02
   1  -3  15    4.20    0.96
   1  -3  15    6.01    1.68
  -1   3 -16   11.91    1.50
   1  -3  16   11.78    2.15
   1  -3  16   11.93    1.59
   1  -3  16   12.15    2.24
   1  -3  17   29.91    2.33
  -1   3 -17   29.97    2.36
  -1   3 -18   18.27    1.90
   1  -3  18   17.31    1.77
   1  -3  19    9.68    1.38
   1  -3  19    8.80    1.32
  -1   3 -19    9.20    1.34
   1  -3  20    4.62    0.97
   1  -3  21    0.31    0.53
  -1   3 -21    0.26    0.55
   1  -3  22    0.02    0.44
  -1   3 -22    0.34    0.53
   1  -3  23   -0.21    0.44
   1  -3  24    0.62    0.50
   1  -3  25   -0.06    0.28
   1  -2 -25    1.43    0.42
   1  -2 -24    1.37    0.53
   1  -2 -23    1.27    0.61
   1  -2 -22    0.72    0.63
   1  -2 -21   12.05    1.44
  -1   2  21   11.46    1.17
  -1   2  20   -0.22    0.54
   1  -2 -20    0.09    0.53
  -1   2  19   18.44    1.58
  -1   2  18    6.81    1.19
  -1   2  18    6.15    1.02
  -1   2  17   45.28    2.84
  -1   2  17   38.38    2.36
  -1   2  16    9.07    1.44
  -1   2  16   10.02    1.28
  -1   2  16   10.13    1.74
  -1   2  15    9.71    1.22
  -1   2  15   13.45    1.58
  -1   2  14   -1.75    0.88
  -1   2  13   36.56    3.19
  -1   2  12    0.85    0.59
  -1   2  11  111.70    5.18
  -1   2  10  122.42    5.35
  -1   2   9   -0.51    0.52
  -1   2   8  410.73    9.38
  -1   2   7  399.57    8.69
  -1   2   6   49.64    2.70
  -1   2   5   10.77    1.23
  -1   2   4 2056.74   24.65
  -1   2   3   43.34    2.23
  -1   2   2   36.85    2.02
  -1   2   1 1330.05   16.96
   1  -2   0   52.74    2.37
   1  -2   1  292.86    6.09
   1  -2   2    1.54    0.29
   1  -2   2    0.45    0.52
   1  -2   3    1.08    0.48
   1  -2   4   59.29    2.76
   1  -2   5  745.03   12.00
   1  -2   6  246.55    6.31
   1  -2   7  671.71   11.85
   1  -2   8  218.98    6.39
   1  -2   9  607.01   12.40
   1  -2  10   26.77    2.55
   1  -2  11   11.88    1.86
   1  -2  12   48.55    3.76
   1  -2  13    4.09    1.33
   1  -2  14   25.56    2.98
  -1   2 -15   50.43    2.99
   1  -2  15   44.53    4.02
   1  -2  16    4.29    1.00
   1  -2  16    5.77    1.59
  -1   2 -16    3.57    1.08
   1  -2  16    5.50    1.61
   1  -2  17    3.29    1.04
  -1   2 -17    3.41    0.97
  -1   2 -18   55.62    3.22
   1  -2  18   52.33    3.00
   1  -2  19    9.58    1.41
  -1   2 -19    9.84    1.42
  -1   2 -20   -0.54    0.70
   1  -2  20    0.05    0.57
   1  -2  21    2.35    0.78
  -1   2 -21    4.51    1.09
   1  -2  22   -0.13    0.49
  -1   2 -22    0.88    0.70
   1  -2  23    2.00    0.61
  -1   2 -23    1.74    0.64
   1  -2  24    0.54    0.49
   1  -2  25    0.84    0.38
   1  -1 -25   -0.19    0.38
   1  -1 -24    1.36    0.57
   1  -1 -23   -0.18    0.51
  -1   1  23    0.83    0.52
  -1   1  22    1.45    0.61
  -1   1  21   16.37    1.65
  -1   1  21   14.95    1.37
  -1   1  20    2.18    0.75
  -1   1  20    0.36    0.47
  -1   1  19    0.61    0.66
  -1   1  19    0.63    0.69
  -1   1  18   11.30    1.35
  -1   1  18   13.34    1.62
  -1   1  17    2.56    0.92
  -1   1  17    4.26    1.47
  -1   1  16    5.43    1.10
  -1   1  16    3.69    1.19
  -1   1  15   31.11    2.31
  -1   1  15   30.23    3.13
  -1   1  14   37.03    3.34
  -1   1  13   -0.29    0.66
  -1   1  12  356.39   10.12
  -1   1  11    8.30    1.60
  -1   1  10  171.56    6.18
  -1   1   9  346.87    8.61
  -1   1   8    0.52    0.65
  -1   1   7   80.13    3.47
  -1   1   6  431.63    8.45
  -1   1   5   -0.12    0.52
  -1   1   4    7.12    1.00
  -1   1   3 1071.41   13.96
  -1   1   2  831.89   11.34
  -1   1   1  233.35    4.78
  -1   1   0   28.78    1.53
   1  -1   1   47.57    2.02
   1  -1   2 1436.90   17.41
  -1   1  -3  533.24    7.12
   1  -1   3  522.01    8.41
   1  -1   4    7.90    0.94
  -1   1  -4    8.25    0.72
  -1   1  -5  407.13    6.24
   1  -1   5  417.70    7.68
   1  -1   6    3.85    0.79
  -1   1  -6    3.54    0.53
  -1   1  -7  653.90    9.58
   1  -1   7  759.42   11.72
  -1   1  -8   79.07    2.75
  -1   1  -8   77.06    2.14
   1  -1   9   68.21    3.60
  -1   1  -9   72.17    2.76
   1  -1  10  101.93    4.75
   1  -1  11   69.31    4.06
   1  -1  12   17.72    2.22
   1  -1  13    0.83    0.89
   1  -1  14   15.08    2.16
   1  -1  14   16.71    2.34
   1  -1  15    2.16    1.13
  -1   1 -15    3.98    0.96
   1  -1  15    4.30    1.34
  -1   1 -16    8.32    1.30
   1  -1  16    8.01    1.77
  -1   1 -17   83.04    3.99
   1  -1  17   94.27    5.73
   1  -1  18  252.80    7.01
  -1   1 -18  254.37    7.25
   1  -1  19   14.49    1.63
  -1   1 -19   15.55    1.76
   1  -1  20   13.02    1.56
  -1   1 -20   15.56    1.75
   1  -1  21    0.23    0.60
  -1   1 -21   -0.25    0.55
  -1   1 -22    1.59    0.74
   1  -1  22    1.20    0.63
   1  -1  23    2.03    0.66
  -1   1 -23    1.84    0.73
   1  -1  24    0.21    0.40
   1  -1  25   -0.60    0.37
  -1   1 -25    0.04    0.33
   1   0 -25    1.82    0.53
  -1   0  24   -0.77    0.47
   1   0 -24    0.49    0.49
  -1   0  23    0.98    0.55
  -1   0  22   13.20    1.44
  -1   0  22   13.32    1.34
  -1   0  21    1.37    0.53
  -1   0  21    1.19    0.56
  -1   0  20    0.49    0.63
  -1   0  19    3.21    0.82
  -1   0  18   -0.08    0.48
  -1   0  17    3.75    0.93
  -1   0  17    1.94    1.24
  -1   0  16   63.30    3.28
  -1   0  16   55.70    4.37
  -1   0  15   13.51    1.55
  -1   0  15   12.07    2.10
  -1   0  14   82.99    5.01
  -1   0  13  269.84    8.84
  -1   0  12  397.86   10.50
  -1   0  11   80.07    4.27
  -1   0  10   19.57    2.09
  -1   0   9  165.27    5.62
  -1   0   8   46.40    1.81
  -1   0   8   42.11    2.65
  -1   0   7   66.58    3.16
  -1   0   6  104.06    3.75
  -1   0   5 1150.29   15.38
  -1   0   4  116.43    3.46
  -1   0   3 3427.11   35.81
  -1   0   3 3585.92   36.17
  -1   0   2   65.54    2.22
  -1   0   2   59.69    2.07
  -1   0   1  647.69    8.79
  -1   0   1  650.97    8.53
  -1   0   0  803.37   10.30
  -1   0   0  809.09   10.07
  -1   0   0  797.18    9.74
  -1   0  -1    7.19    0.73
  -1   0  -1    5.91    0.62
   1   0   1    5.22    0.64
   1   0   2   97.65    2.61
  -1   0  -2  100.30    2.73
   1   0   3  381.75    6.29
  -1   0  -3  413.55    6.59
  -1   0  -4  802.42   10.83
   1   0   4  784.73   10.73
  -1   0  -5    2.98    0.54
   1   0   5    3.60    0.68
  -1   0  -5    3.66    0.71
  -1   0  -6  306.94    6.38
  -1   0  -6  302.25    5.47
  -1   0  -7    2.61    0.50
   1   0   7    3.60    0.77
  -1   0  -7    4.24    0.89
  -1   0  -8  824.68   10.17
  -1   0  -8  783.58   12.89
  -1   0  -8  834.65   11.96
   1   0   8  785.07   13.29
  -1   0  -9   40.26    2.57
  -1   0  -9   42.39    2.27
   1   0   9   39.00    2.65
  -1   0 -10    4.98    1.05
   1   0  10    3.51    0.95
  -1   0 -10    4.84    0.90
  -1   0 -11    1.03    0.68
  -1   0 -11    0.50    0.53
   1   0  11    0.53    0.67
  -1   0 -12   28.60    2.52
   1   0  12   25.45    2.59
   1   0  13   19.48    2.21
  -1   0 -13   22.81    2.38
   1   0  13   16.81    2.22
   1   0  14    3.51    1.12
   1   0  15   20.11    2.45
  -1   0 -15   28.70    2.23
   1   0  16  258.93    9.08
  -1   0 -16  255.71    7.01
  -1   0 -16  250.50    7.05
  -1   0 -17  207.64    6.35
   1   0  17  198.39    6.12
   1   0  18   57.07    3.25
  -1   0 -18   60.17    3.39
   1   0  19   34.89    2.47
  -1   0 -19   34.42    2.63
  -1   0 -20    7.71    1.28
   1   0  20   11.05    1.36
  -1   0 -21    0.52    0.45
   1   0  21    0.94    0.70
  -1   0 -21    0.81    0.69
   1   0  22   -0.91    0.56
  -1   0 -22   -0.15    0.59
  -1   0 -23    1.09    0.57
   1   0  23    0.82    0.53
   1   0  24    0.49    0.39
  -1   0 -24    1.11    0.56
  -1   0 -25    1.03    0.47
  -1  -1  25    0.76    0.47
   1   1 -25   -0.05    0.37
  -1  -1  24    0.36    0.44
  -1  -1  23    1.46    0.68
  -1  -1  23    1.63    0.59
  -1  -1  22    0.67    0.56
  -1  -1  21    0.35    0.49
  -1  -1  20   -0.10    0.52
  -1  -1  19    0.96    0.65
  -1  -1  18    3.35    0.87
  -1  -1  17    6.30    1.17
  -1  -1  17    5.92    1.17
  -1  -1  17    6.66    1.94
  -1  -1  16    3.31    0.93
  -1  -1  16    5.38    1.07
  -1  -1  16    6.07    1.55
  -1  -1  15    2.72    0.83
  -1  -1  15    2.71    0.82
  -1  -1  15    1.28    0.93
  -1  -1  14    0.28    0.65
  -1  -1  13   80.34    4.72
  -1  -1  12   15.05    2.01
  -1  -1  11    0.59    0.69
  -1  -1  10  142.62    5.52
  -1  -1   9   -0.20    0.59
  -1  -1   8   11.72    1.44
  -1  -1   7  117.16    4.24
  -1  -1   6    1.04    0.63
  -1  -1   6    0.01    0.45
  -1  -1   5    0.80    0.51
  -1  -1   5    1.76    0.55
  -1  -1   5    1.03    0.62
  -1  -1   4 6411.87   63.66
  -1  -1   4 6382.90   63.48
  -1  -1   3 9999.00   96.96
  -1  -1   3 9934.84   97.31
  -1  -1   3 9960.59   97.21
  -1  -1   2 7459.67   71.89
  -1  -1   2 7470.40   72.62
  -1  -1   2 7311.22   72.52
  -1  -1   1  805.88   10.79
  -1  -1   1  784.93    9.71
  -1  -1   1  789.29   10.88
  -1  -1   0   42.56    1.93
  -1  -1   0   37.38    1.25
  -1  -1   0   41.39    1.86
  -1  -1  -1 1789.95   20.32
   1   1   1 1741.38   18.12
  -1  -1  -1 1776.73   20.29
   1   1   2   24.68    1.01
  -1  -1  -2   24.01    1.51
  -1  -1  -2   23.18    1.51
  -1  -1  -3   84.15    2.80
   1   1   3   78.98    2.05
  -1  -1  -3   82.86    2.99
  -1  -1  -4  236.17    5.11
  -1  -1  -4  244.66    5.75
   1   1   4  242.34    4.59
  -1  -1  -5   99.10    3.20
  -1  -1  -5  106.05    3.89
  -1  -1  -5  101.50    3.38
  -1  -1  -6  254.55    6.64
  -1  -1  -6  267.13    5.46
  -1  -1  -6  267.52    6.11
  -1  -1  -7   27.97    2.28
   1   1   7   28.43    1.88
  -1  -1  -7   28.30    1.95
  -1  -1  -8   59.74    3.07
   1   1   8   56.94    2.87
   1   1   9   94.90    3.99
   1   1   9  100.85    3.79
  -1  -1  -9  104.11    4.23
   1   1  10   57.16    3.09
  -1  -1 -10   59.01    3.77
   1   1  10   55.75    3.27
  -1  -1 -10   64.02    3.46
  -1  -1 -11   38.15    3.14
   1   1  11   36.96    2.62
  -1  -1 -11   39.53    2.88
   1   1  12    4.14    1.08
  -1  -1 -12    2.20    0.81
  -1  -1 -12    1.78    1.09
  -1  -1 -13    5.89    1.37
  -1  -1 -13    7.45    1.58
   1   1  13    8.49    1.48
  -1  -1 -14    6.14    1.60
  -1  -1 -15   40.25    3.70
  -1  -1 -15   33.82    2.46
  -1  -1 -16   15.55    1.75
   1   1  17   77.16    3.51
  -1  -1 -17   64.70    3.58
  -1  -1 -18   17.08    1.85
   1   1  18   19.27    1.81
  -1  -1 -18   18.05    1.77
   1   1  19    3.35    0.90
  -1  -1 -19    3.39    1.00
  -1  -1 -19    3.27    0.78
   1   1  20    0.88    0.68
  -1  -1 -20    1.86    0.89
  -1  -1 -20   -0.53    0.53
  -1  -1 -21    1.08    0.54
  -1  -1 -21    0.77    0.79
  -1  -1 -22    0.40    0.41
  -1  -1 -22    0.84    0.50
  -1  -1 -23    3.36    0.80
  -1  -1 -24    1.16    0.58
  -1  -2  25    0.20    0.33
  -1  -2  24    4.30    0.71
  -1  -2  23    9.79    1.16
  -1  -2  22   26.97    2.00
  -1  -2  21   34.10    2.02
  -1  -2  21   29.60    2.16
  -1  -2  20    0.43    0.51
  -1  -2  19    0.24    0.49
  -1  -2  19    0.28    0.68
  -1  -2  18    0.36    0.49
  -1  -2  18    0.65    0.58
  -1  -2  17    0.51    0.54
  -1  -2  17   -0.09    0.56
  -1  -2  16    0.51    0.50
  -1  -2  16    0.86    0.71
  -1  -2  16    1.07    0.79
  -1  -2  15    0.45    0.46
  -1  -2  15    0.49    0.62
  -1  -2  15    0.64    0.96
  -1  -2  14    1.65    0.80
  -1  -2  13  181.52    7.36
  -1  -2  12   14.29    1.91
  -1  -2  11    6.14    1.20
  -1  -2  10    1.84    0.87
  -1  -2   9   26.02    2.31
  -1  -2   8    6.70    1.20
  -1  -2   7   35.17    2.37
  -1  -2   7   32.10    2.30
  -1  -2   6    6.49    1.02
  -1  -2   6    4.89    0.93
  -1  -2   5  453.86    8.55
  -1  -2   5  465.30    8.54
  -1  -2   4 2236.74   26.06
  -1  -2   4 2226.31   26.99
  -1  -2   4 2224.24   25.47
  -1  -2   3  149.74    4.04
  -1  -2   3  157.19    4.82
  -1  -2   3  151.13    3.81
  -1  -2   2 5306.15   52.84
  -1  -2   2 5267.44   56.27
  -1  -2   2 5359.74   54.34
  -1  -2   1  887.24   10.44
  -1  -2   1  925.05   12.60
  -1  -2   1  926.07   13.89
  -1  -2   0    7.16    1.20
  -1  -2   0    8.23    1.05
  -1  -2  -1   51.09    2.44
  -1  -2  -1   52.24    2.69
  -1  -2  -2  229.36    5.68
  -1  -2  -2  224.70    5.90
  -1  -2  -3   54.42    2.84
  -1  -2  -3   56.18    2.84
  -1  -2  -4   99.80    4.04
  -1  -2  -5  659.87   12.33
  -1  -2  -5  676.46   11.59
  -1  -2  -6   26.97    2.37
  -1  -2  -6   27.74    2.18
  -1  -2  -7 1000.45   17.58
  -1  -2  -7 1069.07   16.57
  -1  -2  -8  347.40    8.69
  -1  -2  -9    0.48    0.52
  -1  -2 -10    0.27    0.66
  -1  -2 -10    1.26    0.95
  -1  -2 -11   28.00    2.71
  -1  -2 -11   27.78    2.96
  -1  -2 -12   82.85    5.22
  -1  -2 -12   85.68    4.80
  -1  -2 -13   36.28    3.28
  -1  -2 -13   40.61    3.75
  -1  -2 -14    4.33    0.92
  -1  -2 -14    4.23    0.93
  -1  -2 -14    5.93    1.54
  -1  -2 -14    5.76    1.25
  -1  -2 -15   13.75    2.27
  -1  -2 -15   12.79    1.52
  -1  -2 -15   13.54    1.66
  -1  -2 -16   -0.77    0.61
  -1  -2 -16    0.74    0.59
  -1  -2 -16    0.94    1.05
  -1  -2 -17   21.32    2.06
  -1  -2 -17   22.52    1.89
  -1  -2 -18    5.90    1.05
  -1  -2 -18    5.05    1.09
  -1  -2 -19   -0.54    0.61
  -1  -2 -19    0.52    0.58
  -1  -2 -19    1.58    0.60
  -1  -2 -20    0.54    0.65
  -1  -2 -20   -0.09    0.43
  -1  -2 -21    2.12    0.58
  -1  -2 -21    3.67    0.91
  -1  -2 -21    3.29    0.83
  -1  -2 -22    1.59    0.52
  -1  -2 -22   -0.07    0.54
  -1  -2 -22    0.96    0.58
  -1  -2 -23    0.71    0.60
  -1  -2 -24    0.79    0.41
  -1  -3  25    1.20    0.36
  -1  -3  24    3.23    0.64
  -1  -3  23   48.02    2.29
  -1  -3  22    0.70    0.57
  -1  -3  22    1.20    0.58
  -1  -3  21   16.07    1.57
  -1  -3  20    1.90    0.72
  -1  -3  20    1.45    0.66
  -1  -3  19    5.43    1.07
  -1  -3  19    5.18    1.08
  -1  -3  18    2.64    0.79
  -1  -3  18    2.75    0.93
  -1  -3  17    0.07    0.52
  -1  -3  17    0.46    0.59
  -1  -3  16    0.37    0.53
  -1  -3  16    1.29    1.18
  -1  -3  16    1.31    0.74
  -1  -3  15    0.09    0.60
  -1  -3  15    0.55    0.47
  -1  -3  15   -0.18    0.74
  -1  -3  14   10.63    1.50
  -1  -3  14   10.96    1.48
  -1  -3  14    7.18    1.55
  -1  -3  13    1.78    1.01
  -1  -3  13    4.13    0.91
  -1  -3  12   -0.47    0.77
  -1  -3  11    1.81    0.93
  -1  -3  10   90.91    4.74
  -1  -3   9    2.27    0.90
  -1  -3   8   16.59    1.89
  -1  -3   8   16.59    1.80
  -1  -3   7    6.70    1.25
  -1  -3   7    8.96    1.39
  -1  -3   6   39.82    2.84
  -1  -3   6   42.44    2.68
  -1  -3   6   40.96    2.64
  -1  -3   5   35.68    2.33
  -1  -3   5   32.88    2.59
  -1  -3   5   29.71    2.06
  -1  -3   4   -0.03    0.48
  -1  -3   4   -0.06    0.68
  -1  -3   4    0.25    0.53
  -1  -3   3   90.17    4.29
  -1  -3   3   86.94    3.00
  -1  -3   3   91.84    3.47
  -1  -3   2   40.91    1.75
  -1  -3   2   41.25    2.88
  -1  -3   2   42.14    2.33
  -1  -3   1    2.70    0.85
  -1  -3   1    2.37    0.68
  -1  -3   0   14.77    1.79
  -1  -3   0   17.19    1.55
  -1  -3  -1    2.11    0.75
  -1  -3  -1    1.03    0.63
  -1  -3  -2   73.90    3.46
  -1  -3  -2   74.79    3.91
  -1  -3  -3  147.36    5.26
  -1  -3  -3  144.35    5.52
  -1  -3  -4  434.08   10.09
  -1  -3  -4  422.79    9.92
  -1  -3  -5  182.61    6.49
  -1  -3  -5  189.42    6.45
  -1  -3  -6    2.06    0.88
  -1  -3  -7  589.32   12.43
  -1  -3  -7  574.12   13.22
  -1  -3  -8    0.00    0.90
  -1  -3  -8    0.05    0.61
  -1  -3  -9   14.92    2.03
  -1  -3  -9   15.86    2.32
  -1  -3 -10   80.72    4.71
  -1  -3 -10   84.40    5.24
  -1  -3 -11   51.66    4.23
  -1  -3 -11   54.06    3.98
  -1  -3 -12    1.80    1.04
  -1  -3 -12    3.98    0.83
  -1  -3 -12    1.67    1.26
  -1  -3 -13   -0.78    0.82
  -1  -3 -13    1.77    0.85
  -1  -3 -13    0.96    1.25
  -1  -3 -13   -0.47    0.87
  -1  -3 -13   -0.15    0.56
  -1  -3 -14    6.72    1.18
  -1  -3 -14    7.93    1.42
  -1  -3 -14    7.56    1.89
  -1  -3 -14    7.57    1.19
  -1  -3 -15    5.26    1.59
  -1  -3 -15    4.47    1.06
  -1  -3 -15    3.88    0.88
  -1  -3 -15    5.87    1.11
  -1  -3 -16   30.53    2.23
  -1  -3 -16   26.30    2.32
  -1  -3 -16   28.80    2.53
  -1  -3 -17    1.72    0.66
  -1  -3 -17    2.79    0.75
  -1  -3 -17    3.00    0.92
  -1  -3 -18    0.14    0.54
  -1  -3 -18   -0.37    0.63
  -1  -3 -18    0.19    0.49
  -1  -3 -19    3.14    0.92
  -1  -3 -19    4.34    1.02
  -1  -3 -19    4.80    0.93
  -1  -3 -20    9.13    1.30
  -1  -3 -20    9.22    1.36
  -1  -3 -20    8.56    1.07
  -1  -3 -21    1.84    0.62
  -1  -3 -21    1.77    0.72
  -1  -3 -21    1.86    0.55
  -1  -3 -22    5.41    0.68
  -1  -3 -22    3.71    0.77
  -1  -3 -23    0.62    0.44
  -1  -4  24    1.78    0.44
  -1  -4  23   14.64    1.05
  -1  -4  22    0.25    0.39
  -1  -4  22    0.45    0.44
  -1  -4  21    0.73    0.48
  -1  -4  20    3.30    0.76
  -1  -4  20    3.24    0.88
  -1  -4  19    2.51    0.74
  -1  -4  19    2.05    0.82
  -1  -4  18    1.42    0.80
  -1  -4  18    0.86    0.56
  -1  -4  17    8.14    1.26
  -1  -4  17    7.79    1.36
  -1  -4  16    3.68    1.03
  -1  -4  16    6.49    1.13
  -1  -4  15   10.73    1.35
  -1  -4  15    9.38    1.46
  -1  -4  14  112.12    6.32
  -1  -4  14  117.37    4.47
  -1  -4  14  101.47    4.45
  -1  -4  13    5.54    1.20
  -1  -4  13    3.67    0.84
  -1  -4  13    4.32    1.31
  -1  -4  12   42.75    3.58
  -1  -4  12   31.94    2.01
  -1  -4  11    6.48    0.95
  -1  -4  11    4.34    1.35
  -1  -4  10    3.37    1.29
  -1  -4   9    6.02    1.40
  -1  -4   9    6.26    1.29
  -1  -4   8   83.17    4.38
  -1  -4   8   86.44    4.33
  -1  -4   7   25.02    2.58
  -1  -4   7   25.02    2.28
  -1  -4   7   22.33    2.25
  -1  -4   6  172.12    5.73
  -1  -4   6  157.14    6.56
  -1  -4   6  171.70    5.86
  -1  -4   5   50.41    3.69
  -1  -4   5   53.48    3.21
  -1  -4   4    8.91    1.65
  -1  -4   4    8.17    1.32
  -1  -4   3  155.78    4.97
  -1  -4   3  150.40    6.49
  -1  -4   2   49.92    3.76
  -1  -4   2   55.21    3.01
  -1  -4   1   18.69    2.25
  -1  -4   1   19.25    1.83
  -1  -4   0   26.66    2.19
  -1  -4   0   26.13    2.65
  -1  -4  -1   72.11    3.75
  -1  -4  -1   67.19    4.30
  -1  -4  -2    9.63    1.44
  -1  -4  -2    9.62    1.67
  -1  -4  -3   32.09    2.67
  -1  -4  -3   30.37    2.94
  -1  -4  -4    4.98    1.29
  -1  -4  -4    3.45    0.91
  -1  -4  -5   46.75    3.66
  -1  -4  -5   46.42    3.47
  -1  -4  -6   44.22    3.58
  -1  -4  -6   41.02    3.44
  -1  -4  -7   35.50    3.37
  -1  -4  -8    0.31    0.80
  -1  -4  -9    6.82    1.61
  -1  -4 -10   40.04    3.79
  -1  -4 -10   39.91    2.68
  -1  -4 -10   41.16    2.85
  -1  -4 -11   16.54    2.54
  -1  -4 -11   18.41    1.98
  -1  -4 -11   16.95    1.76
  -1  -4 -11   18.31    1.70
  -1  -4 -12   62.99    3.65
  -1  -4 -12   57.37    3.29
  -1  -4 -12   62.62    5.09
  -1  -4 -12   62.57    3.16
  -1  -4 -13   12.86    1.65
  -1  -4 -13   14.27    1.58
  -1  -4 -13   12.67    2.40
  -1  -4 -13   14.11    1.76
  -1  -4 -14    4.52    0.99
  -1  -4 -14    1.94    0.82
  -1  -4 -14    2.16    0.85
  -1  -4 -15    4.80    1.00
  -1  -4 -15    3.94    1.18
  -1  -4 -15    2.70    0.86
  -1  -4 -16   50.67    2.83
  -1  -4 -16   48.65    3.16
  -1  -4 -16   47.55    3.00
  -1  -4 -17    9.29    1.40
  -1  -4 -17   10.56    1.51
  -1  -4 -17    9.94    1.29
  -1  -4 -18    0.80    0.56
  -1  -4 -18    0.12    0.54
  -1  -4 -18    1.42    0.86
  -1  -4 -19    9.49    1.12
  -1  -4 -19    7.84    1.16
  -1  -4 -19    9.90    1.32
  -1  -4 -20    1.06    0.47
  -1  -4 -20    2.00    0.71
  -1  -4 -21    0.25    0.43
  -1  -4 -21   -0.08    0.33
  -1  -4 -22    0.45    0.42
  -1  -5  22   -0.47    0.34
  -1  -5  21    4.15    0.70
  -1  -5  20    1.47    0.60
  -1  -5  19    1.64    0.66
  -1  -5  18    0.92    0.51
  -1  -5  17    0.00    0.52
  -1  -5  16    6.99    1.24
  -1  -5  15    3.22    1.04
  -1  -5  14   40.88    2.85
  -1  -5  13   13.45    1.45
  -1  -5  12    8.87    1.20
  -1  -5  11   77.32    3.20
  -1  -5  10    1.74    0.66
  -1  -5   9    1.85    0.60
  -1  -5   8    3.17    0.77
  -1  -5   8    2.04    0.68
  -1  -5   7   55.80    3.70
  -1  -5   7   38.45    3.61
  -1  -5   6    1.70    0.73
  -1  -5   6    0.33    0.82
  -1  -5   5   70.55    5.00
  -1  -5   5   78.86    4.31
  -1  -5   4    1.90    1.10
  -1  -5   4    0.70    0.75
  -1  -5   3    1.56    0.85
  -1  -5   2   77.40    5.22
  -1  -5   1  103.47    6.04
  -1  -5   1  105.45    4.80
  -1  -5   0    4.54    1.39
  -1  -5   0    5.56    1.13
  -1  -5  -1  153.15    7.37
  -1  -5  -1  156.71    6.22
  -1  -5  -2   16.16    2.36
  -1  -5  -2   17.08    2.06
  -1  -5  -3   99.55    5.95
  -1  -5  -3  100.24    5.24
  -1  -5  -4   29.32    2.89
  -1  -5  -4   27.36    3.07
  -1  -5  -5    1.06    0.84
  -1  -5  -5    0.26    0.71
  -1  -5  -6   37.59    2.51
  -1  -5  -6   35.13    3.37
  -1  -5  -6   37.08    3.75
  -1  -5  -7    1.06    0.54
  -1  -5  -7    1.22    0.66
  -1  -5  -7    1.11    0.87
  -1  -5  -8    6.88    1.09
  -1  -5  -8    7.95    1.29
  -1  -5  -8    8.30    1.40
  -1  -5  -8    8.47    1.79
  -1  -5  -9    9.66    1.43
  -1  -5  -9   11.08    1.65
  -1  -5  -9   11.75    1.39
  -1  -5  -9    8.00    1.55
  -1  -5 -10    2.58    0.83
  -1  -5 -10    3.11    0.98
  -1  -5 -10    3.92    1.38
  -1  -5 -10    4.49    1.10
  -1  -5 -11    3.07    0.82
  -1  -5 -11    3.15    0.95
  -1  -5 -11    2.46    1.06
  -1  -5 -12   10.44    1.55
  -1  -5 -12   10.49    1.45
  -1  -5 -12   10.93    1.41
  -1  -5 -13    6.52    1.06
  -1  -5 -13    7.68    1.37
  -1  -5 -13    6.19    1.18
  -1  -5 -14   43.05    2.66
  -1  -5 -14   40.24    2.74
  -1  -5 -15   36.01    2.34
  -1  -5 -15   34.87    2.52
  -1  -5 -16    1.65    0.71
  -1  -5 -16   -0.34    0.51
  -1  -5 -17    0.15    0.44
  -1  -5 -17    0.93    0.72
  -1  -5 -18    1.21    0.49
  -1  -5 -18    1.96    0.70
  -1  -5 -19    5.13    0.74
  -1  -5 -19    4.59    0.88
  -1  -5 -20   -0.13    0.28
  -1  -6  21   -0.10    0.28
  -1  -6  20    1.84    0.53
  -1  -6  20    0.46    0.43
  -1  -6  19    1.73    0.62
  -1  -6  18    1.64    0.67
   1   6 -17    0.22    0.55
  -1  -6  17    0.39    0.59
  -1  -6  16    0.67    0.61
   1   6 -16    1.09    0.75
  -1  -6  15    4.21    0.94
  -1  -6  14    1.47    0.72
  -1  -6  13    5.01    0.90
  -1  -6  13    7.14    1.26
  -1  -6  12    4.54    0.82
  -1  -6  11    0.90    0.48
  -1  -6  10    0.28    0.51
  -1  -6   9    0.45    0.43
  -1  -6   8   -0.40    0.43
  -1  -6   7    0.87    0.45
  -1  -6   6   12.37    1.41
  -1  -6   6   11.98    2.34
  -1  -6   6   11.12    1.33
  -1  -6   5  111.61    4.09
  -1  -6   5  107.26    4.15
  -1  -6   5  109.70    6.73
  -1  -6   4   98.82    5.39
  -1  -6   4   99.55    3.91
  -1  -6   4   87.54    6.05
  -1  -6   4  102.18    3.89
  -1  -6   3   25.46    2.73
  -1  -6   3   26.02    1.96
  -1  -6   3   25.79    3.36
  -1  -6   3   24.26    1.93
  -1  -6   2    1.70    0.57
  -1  -6   2    2.37    1.28
  -1  -6   1   14.34    2.42
  -1  -6   1   14.23    1.50
  -1  -6   1   12.81    1.40
  -1  -6   0    0.40    0.75
  -1  -6   0   -0.05    0.46
  -1  -6  -1    2.27    1.20
  -1  -6  -1    3.25    0.84
  -1  -6  -2    9.69    2.05
  -1  -6  -2    8.97    1.23
  -1  -6  -3    5.04    0.92
  -1  -6  -3    5.75    1.58
  -1  -6  -4   19.70    2.56
  -1  -6  -4   16.87    2.75
  -1  -6  -4   19.48    1.71
  -1  -6  -4   17.90    1.70
  -1  -6  -5    0.75    0.94
  -1  -6  -5    0.79    0.52
  -1  -6  -5    1.36    0.55
  -1  -6  -6   35.15    3.60
  -1  -6  -6   35.73    2.42
  -1  -6  -7   75.92    3.47
  -1  -6  -8    4.96    1.02
  -1  -6  -9   11.93    1.44
  -1  -6 -10   17.77    1.72
  -1  -6 -10   14.33    1.73
  -1  -6 -11   10.35    1.42
  -1  -6 -11   10.03    1.25
  -1  -6 -12   62.60    3.33
  -1  -6 -12   71.09    3.25
  -1  -6 -13   10.86    1.47
  -1  -6 -13   11.95    1.37
  -1  -6 -14    2.58    0.71
  -1  -6 -15    1.87    0.65
  -1  -6 -16    0.37    0.42
  -1  -6 -17    0.76    0.39
  -1  -6 -18    5.41    0.67
  -1  -6 -19    0.10    0.27
  -1  -7  19    0.39    0.28
  -1  -7  19   -0.14    0.30
  -1  -7  18   -0.32    0.34
  -1  -7  18   -0.53    0.41
  -1  -7  17   -0.13    0.35
   1   7 -17    0.31    0.39
  -1  -7  17    0.43    0.42
  -1  -7  16   -0.61    0.49
   1   7 -16    0.14    0.46
   1   7 -15    0.31    0.49
  -1  -7  15   -0.13    0.44
  -1  -7  14   -0.31    0.57
  -1  -7  13    1.01    0.63
  -1  -7  12    3.03    0.71
  -1  -7  11    2.67    0.74
  -1  -7  10    0.00    0.43
  -1  -7   9   -0.21    0.45
  -1  -7   8   15.01    1.43
  -1  -7   7   10.13    1.24
  -1  -7   6   22.54    1.91
  -1  -7   5   -0.06    0.49
  -1  -7   4   29.22    2.15
  -1  -7   4   26.57    2.05
  -1  -7   3    9.31    1.25
  -1  -7   3   10.25    1.27
  -1  -7   2    2.96    0.74
  -1  -7   1    2.67    0.74
  -1  -7   0   24.63    2.01
  -1  -7  -1    0.16    0.46
  -1  -7  -1    1.45    0.76
  -1  -7  -2   -0.63    0.60
  -1  -7  -3   26.28    2.04
  -1  -7  -4   36.49    2.37
  -1  -7  -5  108.85    4.16
  -1  -7  -6   65.30    3.21
  -1  -7  -7    0.46    0.60
  -1  -7  -8   21.23    1.79
  -1  -7  -8   24.80    1.79
  -1  -7  -9   40.14    2.41
  -1  -7  -9   43.69    2.35
  -1  -7 -10    4.63    0.81
  -1  -7 -10    4.35    0.86
  -1  -7 -11    6.14    0.96
  -1  -7 -11    5.35    0.88
  -1  -7 -12    1.14    0.55
  -1  -7 -12    1.52    0.55
  -1  -7 -13    2.22    0.61
  -1  -7 -13    3.33    0.67
  -1  -7 -14    1.62    0.51
  -1  -7 -14    1.59    0.47
  -1  -7 -15    0.57    0.37
  -1  -7 -15    0.94    0.43
  -1  -7 -16    0.73    0.36
   1   8 -15    0.24    0.36
  -1  -8  15    1.66    0.48
   1   8 -14    1.92    0.53
  -1  -8  14    1.95    0.55
  -1  -8  14    0.85    0.33
  -1  -8  13    0.53    0.41
   1   8 -13    0.71    0.51
  -1  -8  13    0.94    0.53
  -1  -8  12    0.27    0.43
  -1  -8  11    0.52    0.40
  -1  -8  11    0.01    0.41
  -1  -8  10    1.32    0.47
  -1  -8   9    0.81    0.48
  -1  -8   8    1.11    0.55
  -1  -8   7    0.55    0.54
  -1  -8   6    0.96    0.51
  -1  -8   5    1.26    0.54
  -1  -8   5    1.59    0.58
  -1  -8   4   -0.45    0.51
  -1  -8   3   -0.68    0.61
  -1  -8   2    1.11    0.53
  -1  -8   1   -0.39    0.58
  -1  -8   0   -0.04    0.46
  -1  -8  -1    3.78    0.86
  -1  -8  -2   16.31    1.57
  -1  -8  -3  124.28    4.22
  -1  -8  -4    5.09    0.98
  -1  -8  -5   80.73    3.28
  -1  -8  -6   12.05    1.32
  -1  -8  -6   12.09    1.30
  -1  -8  -7    1.84    0.67
  -1  -8  -8   10.65    1.14
  -1  -8  -9    1.23    0.53
  -1  -8 -10    2.14    0.57
  -1  -8 -11   16.56    1.22
  -1  -8 -12    0.58    0.38
  -1  -8 -13    0.91    0.36
   1   9 -11    0.01    0.33
  -1  -9  10    0.20    0.32
   1   9 -10    0.40    0.38
   1   9  -9    0.84    0.48
  -1  -9   9   -0.11    0.37
  -1  -9   9    0.76    0.38
  -1  -9   8    0.56    0.43
   1   9  -8    0.68    0.49
  -1  -9   8    0.41    0.38
  -1  -9   7    1.03    0.42
  -1  -9   6    1.38    0.44
  -1  -9   5    1.16    0.44
  -1  -9   4    0.98    0.45
  -1  -9   3   -0.40    0.43
  -1  -9   2    0.14    0.41
  -1  -9   1    0.39    0.42
  -1  -9   0    1.87    0.55
  -1  -9  -1   10.03    1.06
  -1  -9  -2    1.45    0.55
  -1  -9  -3   28.66    1.68
  -1  -9  -4    2.64    0.59
  -1  -9  -5    1.63    0.44
  -1  -9  -6    0.02    0.35
  -1  -9  -7    0.24    0.31
  -1  -9  -8   -0.06    0.25
  -1  -9  -9    0.67    0.28
   2  -9  -8    1.54    0.37
   2  -9  -7    1.59    0.42
   2  -9  -6    3.12    0.57
   2  -9  -5    2.94    0.60
   2  -9  -4    0.17    0.37
   2  -9  -3    3.12    0.63
   2  -9  -2    7.88    0.97
   2  -9  -1    0.51    0.42
   2  -9   0    0.44    0.43
   2  -9   1    1.43    0.51
   2  -9   2    0.30    0.37
   2  -9   3    0.97    0.56
   2  -9   4    1.11    0.49
   2  -9   5    1.59    0.57
   2  -9   6    0.69    0.43
  -2   9  -6   -0.12    0.31
  -2   9  -7    0.95    0.40
  -2   9  -8    0.29    0.35
  -2   9  -9   -0.18    0.30
  -2   9 -10    0.64    0.31
   2  -8 -12    1.27    0.45
   2  -8 -11    0.83    0.42
   2  -8 -10    2.93    0.56
   2  -8 -10    2.59    0.60
   2  -8  -9    2.08    0.53
   2  -8  -9    1.97    0.57
   2  -8  -8    1.49    0.57
   2  -8  -7    1.44    0.56
   2  -8  -6    0.59    0.50
   2  -8  -5    5.88    1.00
   2  -8  -4    7.78    1.09
   2  -8  -3    2.61    0.73
   2  -8  -2    1.27    0.53
   2  -8  -1   23.84    1.89
   2  -8   0    6.41    1.09
   2  -8   0    7.91    1.00
   2  -8   1    0.20    0.43
   2  -8   1   -0.26    0.46
   2  -8   2   16.98    1.64
   2  -8   3    2.81    0.78
  -2   8  -3    2.95    0.79
  -2   8  -4   21.10    1.71
   2  -8   4   20.02    1.77
   2  -8   5   18.53    1.68
  -2   8  -5   17.28    1.56
  -2   8  -6    1.13    0.59
   2  -8   6    1.11    0.53
  -2   8  -7    2.02    0.67
   2  -8   7    2.41    0.73
  -2   8  -8    4.07    0.83
   2  -8   8    4.29    0.85
  -2   8  -9    2.57    0.79
   2  -8   9    3.38    0.75
  -2   8 -10    0.28    0.43
  -2   8 -11    0.52    0.50
  -2   8 -12    0.60    0.36
  -2   8 -12    0.15    0.47
   2  -8  12    0.30    0.37
  -2   8 -13    0.08    0.39
   2  -8  13    0.76    0.40
  -2   8 -14    0.20    0.38
  -2   8 -15    0.29    0.32
   2  -7 -16    0.15    0.31
   2  -7 -15    2.51    0.52
   2  -7 -15    3.74    0.57
   2  -7 -14   14.42    1.20
   2  -7 -14   17.04    1.19
   2  -7 -13    3.99    0.66
   2  -7 -13    3.46    0.68
   2  -7 -12    0.06    0.40
   2  -7 -12    0.36    0.49
   2  -7 -11    8.46    1.12
   2  -7 -11    8.82    1.07
   2  -7 -10    1.24    0.60
   2  -7 -10    0.98    0.62
   2  -7  -9    0.96    0.63
   2  -7  -9    0.91    0.59
   2  -7  -8   57.73    2.68
   2  -7  -8   54.25    2.90
   2  -7  -7   11.33    1.40
   2  -7  -7   13.88    1.35
   2  -7  -6    0.93    0.55
   2  -7  -6    0.26    0.55
   2  -7  -5   14.03    1.54
   2  -7  -4   32.71    2.38
   2  -7  -3   26.17    2.09
   2  -7  -2   69.05    3.40
   2  -7  -1   10.57    1.41
   2  -7   0   58.24    3.14
   2  -7   1    1.19    0.69
  -2   7  -2   -0.12    0.54
   2  -7   2    2.79    0.74
   2  -7   3   38.48    2.59
  -2   7  -3   38.20    2.51
   2  -7   4    8.61    1.26
  -2   7  -4    9.54    1.34
   2  -7   5   10.60    1.38
  -2   7  -5   11.09    1.45
   2  -7   6    0.66    0.47
  -2   7  -6    0.30    0.58
   2  -7   7    0.71    0.62
  -2   7  -7    0.64    0.57
   2  -7   8    8.02    1.20
  -2   7  -8    5.93    1.10
  -2   7  -9   26.34    2.19
   2  -7   9   29.94    2.18
   2  -7  10    7.42    1.09
  -2   7 -10    7.62    1.27
  -2   7 -11   -0.29    0.70
  -2   7 -12    1.26    0.69
  -2   7 -13    1.17    0.64
  -2   7 -13    1.12    0.57
   2  -7  13    1.34    0.58
  -2   7 -14    0.30    0.50
  -2   7 -14    0.17    0.48
   2  -7  14    0.45    0.50
  -2   7 -15    1.06    0.54
  -2   7 -15    1.01    0.50
  -2   7 -16    0.97    0.48
  -2   7 -17    0.87    0.38
   2  -6 -18    1.08    0.40
   2  -6 -17    1.32    0.45
   2  -6 -17    0.77    0.39
   2  -6 -16    0.92    0.43
   2  -6 -16    0.69    0.50
   2  -6 -15    0.93    0.64
   2  -6 -14    0.20    0.49
   2  -6 -13    1.50    0.63
   2  -6 -12    1.01    0.55
  -2   6  12   -0.69    0.51
  -2   6  11   -0.73    0.64
   2  -6 -11    0.64    0.53
   2  -6 -10    3.53    0.83
  -2   6  10    3.52    0.86
   2  -6  -9    3.33    0.77
  -2   6   9    2.72    0.77
  -2   6   8   -0.68    0.55
   2  -6  -8    0.81    0.62
  -2   6   7    3.95    0.87
   2  -6  -7    2.68    0.75
  -2   6   6   10.91    1.38
   2  -6  -6    9.52    2.37
  -2   6   5    1.02    0.54
   2  -6  -4   16.40    1.76
  -2   6   4   21.23    1.88
   2  -6  -3    2.38    0.70
   2  -6  -2    5.74    1.08
   2  -6  -1    0.79    0.56
   2  -6   0    3.35    0.86
   2  -6   1   47.94    2.85
  -2   6  -2   15.07    1.67
   2  -6   2   12.14    1.41
   2  -6   3   41.51    2.66
  -2   6  -3   40.75    2.63
   2  -6   4  137.07    4.76
  -2   6  -4  132.77    4.89
   2  -6   5   45.71    2.69
   2  -6   5   48.75    4.09
  -2   6  -5   44.43    2.82
  -2   6  -6   31.32    2.40
   2  -6   6   28.16    2.15
   2  -6   6   28.56    3.08
  -2   6  -7  266.15    7.31
   2  -6   7  275.14    7.00
  -2   6  -8   51.35    3.10
   2  -6   8   49.01    2.89
  -2   6  -9  234.18    6.84
   2  -6   9  234.17    6.42
  -2   6 -10    6.74    1.24
   2  -6  10    8.82    1.21
  -2   6 -11    1.46    0.68
   2  -6  11    1.91    0.67
  -2   6 -12    0.79    0.71
  -2   6 -13    1.45    0.76
  -2   6 -14    3.12    0.94
   2  -6  14    3.89    0.86
  -2   6 -14    4.24    1.06
  -2   6 -15   -0.23    0.53
  -2   6 -15    0.14    0.61
  -2   6 -16    0.55    0.55
  -2   6 -16    0.12    0.54
  -2   6 -17    1.88    0.61
  -2   6 -17    1.25    0.56
   2  -6  18    0.35    0.46
  -2   6 -18    0.08    0.39
  -2   6 -18    0.27    0.36
   2  -6  19    0.33    0.41
   2  -5 -20    2.17    0.52
   2  -5 -19    0.46    0.44
   2  -5 -18    0.55    0.50
  -2   5  18    0.78    0.53
  -2   5  17    1.72    0.59
   2  -5 -17    2.18    0.69
  -2   5  16   -0.26    0.51
   2  -5 -16    0.38    0.53
   2  -5 -15    1.88    0.68
  -2   5  15    2.40    0.80
   2  -5 -14    0.07    0.50
  -2   5  14    0.98    0.73
  -2   5  13    2.83    0.76
   2  -5 -13    2.92    0.81
  -2   5  12  113.49    4.27
   2  -5 -12  110.86    4.18
   2  -5 -11   12.44    1.42
  -2   5  11   10.91    1.46
   2  -5 -10  235.29    9.69
  -2   5  10  237.48    6.39
   2  -5 -10  228.27    6.13
   2  -5  -9   18.96    2.66
  -2   5   9   21.39    1.95
   2  -5  -9   20.75    1.78
  -2   5   8    2.55    0.67
   2  -5  -8    2.99    0.69
   2  -5  -7    1.36    0.74
  -2   5   7    2.48    0.73
   2  -5  -7    3.05    1.25
   2  -5  -6   -0.47    0.66
  -2   5   6    0.47    0.57
   2  -5  -6    0.02    0.81
   2  -5  -5    7.34    1.49
  -2   5   5    7.84    1.15
   2  -5  -5    8.07    1.64
   2  -5  -4   25.18    2.76
   2  -5  -3    3.94    1.25
   2  -5  -2  139.67    6.35
   2  -5  -1   87.11    4.97
   2  -5   0   17.63    2.31
   2  -5   1   11.00    1.79
   2  -5   2   22.83    2.69
   2  -5   3   11.18    1.98
   2  -5   4    1.56    0.98
   2  -5   5    1.21    0.84
  -2   5  -5   -0.01    0.66
   2  -5   5    1.45    0.63
   2  -5   6    0.27    0.94
  -2   5  -6    0.65    0.54
   2  -5   6    1.25    0.54
  -2   5  -7  254.46    6.99
   2  -5   7  257.61    6.48
   2  -5   7  247.85    9.22
   2  -5   8    9.90    1.26
   2  -5   8    9.34    1.81
  -2   5  -8    9.85    1.44
   2  -5   9   63.01    3.12
   2  -5   9   65.31    4.89
  -2   5  -9   65.58    3.50
  -2   5 -10   32.54    2.57
   2  -5  10   35.58    2.35
   2  -5  10   37.57    3.94
  -2   5 -11    0.45    0.63
   2  -5  11    1.02    0.72
  -2   5 -12   10.04    1.43
  -2   5 -13   -0.44    0.72
  -2   5 -14    0.23    0.57
  -2   5 -14   -0.42    0.56
  -2   5 -15   -0.89    0.69
  -2   5 -15    1.86    0.75
  -2   5 -16   23.22    2.01
  -2   5 -16   28.38    2.17
  -2   5 -17   -0.69    0.56
  -2   5 -17   -0.31    0.51
  -2   5 -18    4.94    1.02
  -2   5 -18    3.95    0.79
  -2   5 -19    1.97    0.56
   2  -5  19    1.15    0.61
   2  -5  20    1.07    0.54
   2  -5  21    0.96    0.40
  -2   5 -21    0.42    0.38
   2  -4 -22    1.95    0.43
  -2   4  21    0.66    0.36
   2  -4 -21    1.47    0.46
  -2   4  20    8.29    0.99
   2  -4 -20    8.29    1.02
   2  -4 -19    0.31    0.47
  -2   4  19    0.56    0.56
  -2   4  18    4.10    0.83
   2  -4 -18    5.85    1.01
   2  -4 -17    6.45    1.06
   2  -4 -16    3.87    0.87
  -2   4  16    3.31    0.84
   2  -4 -15    1.60    0.74
  -2   4  15    0.20    0.51
   2  -4 -14  110.73    4.29
  -2   4  14  114.27    4.27
  -2   4  13    1.36    0.71
   2  -4 -13    1.46    0.74
   2  -4 -12  518.54   10.10
  -2   4  12  520.36    9.88
   2  -4 -11  134.80    4.62
  -2   4  11  141.97    6.84
  -2   4  11  138.88    4.58
   2  -4 -10   58.28    2.87
  -2   4  10   52.82    2.75
  -2   4   9    2.72    0.79
  -2   4   9    2.72    1.05
  -2   4   8   39.99    3.37
  -2   4   7    0.84    0.82
  -2   4   6    5.50    1.41
  -2   4   5    1.05    0.83
   2  -4  -4   27.83    2.73
   2  -4  -3   13.73    1.92
   2  -4  -2    3.78    1.02
   2  -4  -2    4.07    0.94
   2  -4  -1   57.17    3.72
   2  -4   0    6.23    1.36
   2  -4   1    4.49    1.14
   2  -4   2    2.49    0.93
   2  -4   3   28.95    2.81
   2  -4   4    1.53    0.90
   2  -4   5    6.61    1.51
   2  -4   6    4.29    1.41
   2  -4   7    1.85    0.93
   2  -4   8   14.83    2.19
   2  -4   9   12.47    2.01
  -2   4  -9   14.77    1.60
   2  -4  10    8.25    1.79
  -2   4 -10    9.64    1.41
   2  -4  11    7.65    1.69
  -2   4 -11    8.09    1.25
   2  -4  12    1.49    1.16
  -2   4 -12    1.69    0.87
  -2   4 -13    6.60    1.27
  -2   4 -14    3.55    0.95
  -2   4 -14    6.72    1.26
  -2   4 -15    3.45    0.90
  -2   4 -15    3.37    0.96
  -2   4 -16   29.59    2.42
  -2   4 -16   32.96    2.28
  -2   4 -17    6.48    1.13
  -2   4 -17    7.98    1.12
  -2   4 -18    2.97    0.85
  -2   4 -18    2.17    0.69
  -2   4 -19    0.95    0.70
   2  -4  20    0.56    0.55
  -2   4 -20    0.05    0.51
   2  -4  21   -0.23    0.44
  -2   4 -21   -0.12    0.44
   2  -4  22   -0.27    0.37
  -2   4 -22    0.40    0.39
   2  -4  23    1.27    0.37
  -2   3  23    0.06    0.33
   2  -3 -23    0.55    0.35
  -2   3  22    1.81    0.51
   2  -3 -22    2.35    0.61
   2  -3 -21   -0.57    0.50
   2  -3 -20    3.87    0.85
  -2   3  20    3.50    0.81
  -2   3  19    4.41    0.84
   2  -3 -19    3.77    0.89
  -2   3  18    0.50    0.53
   2  -3 -18    0.41    0.53
   2  -3 -17    2.45    0.83
  -2   3  17    3.14    0.79
  -2   3  16   52.88    2.88
   2  -3 -16   48.72    2.87
  -2   3  15  114.06    4.20
   2  -3 -15  106.93    4.34
  -2   3  14  173.09    7.96
  -2   3  14  167.37    5.18
   2  -3 -14  152.53    5.17
  -2   3  13   53.62    2.83
  -2   3  13   54.53    4.51
   2  -3 -13   56.90    3.02
  -2   3  12   62.32    4.66
   2  -3 -12   63.03    3.11
  -2   3  12   60.81    3.00
  -2   3  11   12.81    1.33
  -2   3  11   11.98    1.95
  -2   3  10   15.73    2.28
  -2   3   9   75.48    4.58
  -2   3   8    0.42    0.59
  -2   3   7   44.83    3.30
  -2   3   6   14.74    1.93
  -2   3   5  502.51   11.32
  -2   3   4   28.63    2.42
  -2   3   3  627.25   12.49
  -2   3   2  261.07    7.43
   2  -3  -2  254.38    7.52
   2  -3  -1  375.57    9.23
   2  -3   0   16.72    2.01
   2  -3   1   25.40    2.29
   2  -3   2   48.30    3.20
   2  -3   3  178.11    6.23
   2  -3   4    1.11    0.78
   2  -3   5  156.28    6.19
   2  -3   6    0.55    0.73
   2  -3   7   -0.17    0.68
   2  -3   8   48.51    3.63
   2  -3   9    4.95    1.23
   2  -3  10    3.37    0.94
   2  -3  11    5.69    1.35
  -2   3 -11    7.34    1.10
   2  -3  12    1.87    1.02
  -2   3 -12    1.91    0.65
   2  -3  13   -0.27    0.72
  -2   3 -13    0.04    0.59
  -2   3 -13    1.46    0.71
  -2   3 -14   23.27    2.21
   2  -3  14   24.74    3.27
  -2   3 -14   26.53    2.09
  -2   3 -15    7.44    1.35
  -2   3 -15    8.40    1.32
  -2   3 -16   34.26    2.27
  -2   3 -16   31.69    2.54
  -2   3 -17    4.56    0.93
  -2   3 -18    1.22    0.73
  -2   3 -19    1.90    0.76
   2  -3  20    1.47    0.66
  -2   3 -20    2.48    0.81
   2  -3  21   -0.05    0.53
  -2   3 -21    0.41    0.51
   2  -3  22    3.36    0.72
  -2   3 -22    1.94    0.64
   2  -3  23    3.93    0.69
  -2   3 -23    2.82    0.62
  -2   2  24   -0.28    0.32
   2  -2 -24    0.39    0.35
   2  -2 -23    1.13    0.52
  -2   2  23    0.91    0.45
  -2   2  22    4.97    0.78
   2  -2 -22    4.53    0.84
   2  -2 -21    5.79    0.99
  -2   2  21    7.37    1.00
   2  -2 -20    6.46    1.13
  -2   2  20    6.24    1.02
  -2   2  19    1.85    0.75
   2  -2 -19    2.16    0.75
  -2   2  18    1.02    0.55
  -2   2  17   50.26    2.82
  -2   2  16   40.11    2.52
  -2   2  15   12.97    2.35
  -2   2  15   12.79    1.46
  -2   2  14   14.36    1.50
  -2   2  14   12.54    2.21
  -2   2  13   -0.63    0.77
  -2   2  13    0.29    0.50
  -2   2  12   13.49    2.23
  -2   2  11   30.29    3.08
  -2   2  10    8.24    1.50
  -2   2   9  214.22    7.57
  -2   2   8    1.11    0.86
  -2   2   7   44.53    3.20
  -2   2   6    1.32    0.78
  -2   2   5  174.16    6.07
  -2   2   4  687.46   12.91
  -2   2   3  409.54    9.23
  -2   2   2   13.00    1.52
  -2   2   1    6.19    1.08
   2  -2   0  511.26   10.36
   2  -2   1   14.37    1.90
   2  -2   2  229.56    6.72
   2  -2   3  203.63    6.29
   2  -2   4    1.40    0.65
   2  -2   5   95.85    4.46
   2  -2   6  173.89    6.21
   2  -2   7    1.04    0.84
   2  -2   8   15.90    1.98
   2  -2   9    2.29    0.95
   2  -2  10    2.30    0.91
   2  -2  11    1.58    0.88
  -2   2 -12   23.23    2.03
   2  -2  12   24.00    2.88
  -2   2 -13   66.93    3.61
  -2   2 -13   74.19    3.33
   2  -2  13   68.18    5.01
  -2   2 -14   69.80    3.70
   2  -2  14   71.40    5.44
  -2   2 -14   76.64    3.38
   2  -2  15   11.46    2.33
  -2   2 -15   10.25    1.49
  -2   2 -16    2.39    0.78
  -2   2 -17   27.96    2.35
  -2   2 -18    0.89    0.72
  -2   2 -19    6.58    1.24
   2  -2  20    2.34    0.83
  -2   2 -20    1.98    0.79
   2  -2  21    2.64    0.77
  -2   2 -21    3.24    0.84
  -2   2 -22    0.63    0.57
   2  -2  22    1.41    0.57
  -2   2 -23    1.49    0.58
   2  -2  23    1.30    0.52
   2  -1 -24    1.85    0.58
  -2   1  24    1.13    0.46
   2  -1 -23    7.17    0.98
  -2   1  23    8.50    0.94
   2  -1 -22    6.54    1.06
  -2   1  22    8.36    0.96
  -2   1  21    0.74    0.52
  -2   1  20    4.97    0.89
  -2   1  19    4.94    0.98
  -2   1  18    0.10    0.51
  -2   1  17    5.90    1.03
  -2   1  16   10.45    2.15
  -2   1  16    9.28    1.27
  -2   1  15   16.10    1.83
  -2   1  15   18.61    2.66
  -2   1  15   19.54    1.78
  -2   1  14   16.26    1.79
  -2   1  14   18.75    2.74
  -2   1  14   18.70    1.70
  -2   1  13   70.62    3.54
  -2   1  13   73.79    4.98
  -2   1  13   76.62    3.29
  -2   1  12   -0.16    0.72
  -2   1  11   12.76    1.99
  -2   1  10  154.00    6.58
  -2   1   9    0.65    0.77
  -2   1   8   51.86    3.46
  -2   1   7  158.13    5.85
  -2   1   6  319.16    8.33
  -2   1   5   34.02    2.52
  -2   1   4  525.04   10.51
  -2   1   3   10.68    1.42
  -2   1   2    6.23    1.06
  -2   1   1    1.26    0.65
   2  -1   0    7.33    1.07
  -2   1   0    7.51    1.12
   2  -1   1   24.41    1.89
   2  -1   2 1280.89   18.10
   2  -1   3    4.90    0.98
   2  -1   4   54.37    2.99
   2  -1   5  946.51   15.31
  -2   1  -6  531.39    9.68
   2  -1   6  536.07   10.96
   2  -1   7  429.47    9.93
  -2   1  -7  441.48    8.82
  -2   1  -8   88.54    3.67
   2  -1   8   74.55    3.99
   2  -1   9   14.09    1.81
   2  -1  10   19.88    2.29
   2  -1  11   -0.36    0.68
   2  -1  12   -0.33    0.81
   2  -1  13   13.35    2.15
  -2   1 -13   16.87    1.77
  -2   1 -14  110.85    4.57
   2  -1  14  105.31    6.32
  -2   1 -15   16.82    1.94
   2  -1  15   16.16    2.66
  -2   1 -16   15.83    1.83
  -2   1 -17    6.43    1.29
  -2   1 -18    1.79    0.77
  -2   1 -18    2.20    0.99
   2  -1  19    1.74    0.75
  -2   1 -19    1.00    0.69
   2  -1  20    3.66    0.98
  -2   1 -20    4.83    1.05
   2  -1  21   -0.13    0.55
  -2   1 -21    0.92    0.68
   2  -1  22    0.95    0.49
  -2   1 -22    1.50    0.63
   2  -1  23    0.56    0.38
  -2   1 -23    1.92    0.62
   2   0 -25    1.46    0.39
   2   0 -24   -0.07    0.40
  -2   0  24    1.54    0.48
  -2   0  23    4.67    0.78
  -2   0  22    0.87    0.51
  -2   0  21    2.41    0.75
  -2   0  20    1.18    0.59
  -2   0  19    0.85    0.57
  -2   0  18   -0.19    0.59
  -2   0  18    0.83    0.53
  -2   0  17   27.33    2.28
  -2   0  16    2.71    0.86
  -2   0  16    1.07    1.12
  -2   0  15   20.01    1.98
  -2   0  15   20.41    2.81
  -2   0  14   79.76    3.75
  -2   0  14   79.00    5.30
  -2   0  13    0.94    0.89
  -2   0  12   17.83    2.41
  -2   0  11    7.77    1.47
  -2   0  10   18.17    2.27
  -2   0   9   61.78    3.19
  -2   0   9   53.79    3.64
  -2   0   8    2.16    0.78
  -2   0   8    2.79    0.92
  -2   0   7   30.17    2.56
  -2   0   6   39.59    2.74
  -2   0   5   49.40    2.99
  -2   0   4    8.96    1.29
  -2   0   3  142.97    4.84
  -2   0   3  131.95    4.40
  -2   0   2   41.92    2.50
  -2   0   2   38.51    2.26
  -2   0   1  645.77   11.12
  -2   0   1  667.14   10.52
  -2   0   0   29.43    2.03
  -2   0   0   32.53    2.02
  -2   0  -1   69.50    2.72
   2   0   1   70.18    2.96
   2   0   2    2.80    0.68
  -2   0  -2    1.90    0.69
  -2   0  -2    3.28    0.63
  -2   0  -3  176.96    4.40
   2   0   3  184.08    5.09
  -2   0  -4   81.89    3.56
   2   0   4   94.70    3.70
   2   0   5  879.33   13.74
  -2   0  -5  818.44   13.81
   2   0   6   80.04    3.62
  -2   0  -6   71.10    3.56
   2   0   7  198.60    5.93
  -2   0  -7  198.25    6.25
  -2   0  -8  242.19    6.47
   2   0   8  221.21    6.68
  -2   0  -8  225.73    6.83
   2   0   9   21.07    2.16
  -2   0  -9   20.08    2.01
   2   0  10    1.64    0.93
  -2   0 -10   -0.22    0.55
   2   0  11   13.17    1.90
  -2   0 -11   13.31    1.86
   2   0  12   16.58    2.22
  -2   0 -13   89.04    3.99
   2   0  13   88.50    5.33
   2   0  14  226.14    8.89
  -2   0 -14  212.55    6.52
  -2   0 -15   16.52    1.86
  -2   0 -16  171.69    6.05
  -2   0 -16  170.98    6.01
  -2   0 -17   22.09    2.14
   2   0  18    0.73    0.63
  -2   0 -18    0.72    0.69
  -2   0 -19   -0.59    0.58
   2   0  19    0.30    0.50
  -2   0 -20    0.87    0.75
   2   0  20    2.20    0.83
  -2   0 -21    4.86    1.04
  -2   0 -22    0.88    0.69
  -2   0 -23    2.58    0.68
  -2   0 -23    2.66    0.72
  -2   0 -24    0.93    0.42
  -2  -1  25    1.48    0.39
   2   1 -25    1.14    0.38
  -2  -1  24    0.30    0.42
  -2  -1  23   -0.19    0.41
  -2  -1  22    0.77    0.56
  -2  -1  21    0.81    0.58
  -2  -1  20    0.83    0.57
  -2  -1  19    4.45    0.79
  -2  -1  19    4.35    1.06
  -2  -1  18    3.12    0.78
  -2  -1  18    3.23    0.94
  -2  -1  17   -0.22    0.56
  -2  -1  17    1.13    0.62
  -2  -1  16   59.68    3.09
  -2  -1  16   68.25    5.15
  -2  -1  16   64.54    3.48
  -2  -1  15    0.77    0.65
  -2  -1  15    0.54    0.48
  -2  -1  14  115.46    4.17
  -2  -1  14  109.35    4.43
  -2  -1  14  115.49    4.62
  -2  -1  14  107.90    6.15
  -2  -1  13   12.25    2.06
  -2  -1  12    4.95    1.42
  -2  -1  11   49.64    3.72
  -2  -1  10    6.81    1.51
  -2  -1   9    1.72    0.79
  -2  -1   9   -0.65    0.76
  -2  -1   8   27.57    2.26
  -2  -1   8   21.10    2.19
  -2  -1   7    5.25    1.23
  -2  -1   7    2.10    0.69
  -2  -1   6   35.60    2.53
  -2  -1   6   35.93    2.59
  -2  -1   6   35.90    2.61
  -2  -1   5   51.65    3.02
  -2  -1   5   49.42    2.95
  -2  -1   5   49.43    3.07
  -2  -1   4   11.54    1.44
  -2  -1   4   11.29    1.37
  -2  -1   4    9.43    1.36
  -2  -1   3  107.08    4.21
  -2  -1   3  111.26    4.11
  -2  -1   3  105.65    4.02
  -2  -1   2   38.16    2.52
  -2  -1   2   40.64    2.40
  -2  -1   2   42.89    2.39
  -2  -1   1    9.20    1.07
  -2  -1   1   10.25    1.27
  -2  -1   1    8.83    1.30
  -2  -1   0   95.77    3.24
  -2  -1   0   92.65    3.87
  -2  -1   0   90.91    4.02
  -2  -1   0  100.01    3.68
   2   1   0  103.26    3.29
   2   1   1   -0.56    0.45
  -2  -1  -1   -0.66    0.54
  -2  -1  -1   -0.53    0.51
  -2  -1  -2   24.38    2.06
   2   1   2   30.23    1.75
  -2  -1  -2   26.13    2.13
  -2  -1  -3   62.96    3.36
  -2  -1  -3   59.26    3.24
  -2  -1  -4   35.29    2.58
  -2  -1  -4   35.85    2.51
   2   1   4   43.63    2.18
  -2  -1  -5  130.07    4.93
  -2  -1  -5  127.56    5.01
  -2  -1  -6   80.06    3.75
  -2  -1  -6   72.85    3.93
   2   1   6   81.77    3.27
   2   1   7    0.26    0.41
  -2  -1  -7    0.94    0.69
  -2  -1  -7    0.76    0.74
   2   1   8    2.52    0.82
  -2  -1  -8    3.11    0.88
  -2  -1  -8    2.77    1.01
   2   1   9    2.15    0.80
  -2  -1  -9    2.42    0.92
  -2  -1 -10    0.50    0.79
  -2  -1 -11    6.03    1.35
  -2  -1 -12   39.63    3.39
  -2  -1 -13   30.66    2.43
  -2  -1 -13   30.79    2.41
  -2  -1 -13   30.66    3.13
  -2  -1 -14  507.69   10.73
  -2  -1 -15   81.95    4.02
  -2  -1 -16   98.90    4.47
  -2  -1 -17   20.10    2.02
  -2  -1 -18    5.54    1.21
  -2  -1 -19    0.92    0.83
  -2  -1 -20    1.66    0.80
  -2  -1 -21   -0.15    0.56
  -2  -1 -21   -0.48    0.59
  -2  -1 -22    4.56    0.93
  -2  -1 -22    4.77    0.90
  -2  -1 -23    0.02    0.43
  -2  -1 -23    0.62    0.48
  -2  -1 -24    0.13    0.30
  -2  -2  24    0.26    0.34
  -2  -2  23   -0.12    0.41
  -2  -2  22    0.81    0.50
  -2  -2  21    0.86    0.45
  -2  -2  20    0.68    0.48
  -2  -2  19    3.03    0.84
  -2  -2  19    3.24    0.76
  -2  -2  18    0.88    0.61
  -2  -2  18   -0.73    0.56
  -2  -2  17   15.42    1.55
  -2  -2  17   12.49    1.56
  -2  -2  16   24.91    2.15
  -2  -2  16   24.20    1.94
  -2  -2  16   24.23    2.17
  -2  -2  15   16.95    1.75
  -2  -2  15   17.45    2.65
  -2  -2  15   18.12    1.87
  -2  -2  14   54.21    3.13
  -2  -2  14   55.76    3.16
  -2  -2  14   56.39    4.52
  -2  -2  13    3.46    0.85
  -2  -2  13    3.37    0.93
  -2  -2  13    6.20    1.65
  -2  -2  12    7.43    1.64
  -2  -2  11    1.77    1.06
  -2  -2  10   52.35    3.86
  -2  -2   9   24.24    2.45
  -2  -2   8   11.69    1.66
  -2  -2   7  504.69   11.15
  -2  -2   7  482.20   10.81
  -2  -2   6   52.93    3.32
  -2  -2   6   50.98    3.23
  -2  -2   6   52.36    3.15
  -2  -2   5 2251.66   29.40
  -2  -2   5 2237.88   29.09
  -2  -2   5 2265.83   28.35
  -2  -2   4    1.54    0.98
  -2  -2   4    0.56    0.75
  -2  -2   4    1.97    0.85
  -2  -2   3   52.75    3.18
  -2  -2   3   53.07    2.54
  -2  -2   3   47.61    2.89
  -2  -2   2  115.60    4.77
  -2  -2   2  118.81    3.62
  -2  -2   2  115.56    4.46
  -2  -2   1   72.57    3.60
  -2  -2   1   70.18    3.66
  -2  -2   1   67.29    2.39
  -2  -2   1   71.33    3.42
  -2  -2   0   79.51    3.83
  -2  -2   0   82.63    3.97
  -2  -2  -1    0.30    0.49
  -2  -2  -1    0.10    0.56
  -2  -2  -2    1.52    0.95
  -2  -2  -2    1.04    0.65
  -2  -2  -3   20.42    1.99
  -2  -2  -3   18.05    1.98
  -2  -2  -4   92.77    4.27
  -2  -2  -4   85.74    4.33
  -2  -2  -5    7.50    1.40
  -2  -2  -5    6.97    1.39
  -2  -2  -6  240.32    7.97
  -2  -2  -7    7.75    1.53
  -2  -2  -8  113.40    5.73
  -2  -2  -9    8.30    1.71
  -2  -2 -10    5.49    1.39
  -2  -2 -11    8.10    1.73
  -2  -2 -12   49.98    3.01
  -2  -2 -12   45.40    4.13
  -2  -2 -13   16.42    2.52
  -2  -2 -13   19.27    1.91
  -2  -2 -14  113.51    4.77
  -2  -2 -14  114.31    6.65
  -2  -2 -15   92.12    4.33
  -2  -2 -16    5.74    1.17
  -2  -2 -17   10.45    1.52
  -2  -2 -18    2.94    0.97
  -2  -2 -19    0.17    0.63
  -2  -2 -19    0.39    0.59
  -2  -2 -20    0.00    0.63
  -2  -2 -20   -0.02    0.64
  -2  -2 -21    8.30    1.20
  -2  -2 -21    7.76    1.15
  -2  -2 -22   -0.51    0.54
  -2  -2 -22   -0.20    0.42
  -2  -2 -23    3.92    0.71
  -2  -2 -23    3.15    0.61
  -2  -3  24    5.15    0.59
  -2  -3  23    1.09    0.44
  -2  -3  22    0.25    0.36
  -2  -3  22    0.24    0.40
  -2  -3  21    0.03    0.47
  -2  -3  20   -0.69    0.63
  -2  -3  19    0.79    0.56
  -2  -3  19    0.08    0.48
  -2  -3  18    1.00    0.68
  -2  -3  18   -0.18    0.59
  -2  -3  18    1.09    0.71
  -2  -3  17    0.30    0.51
  -2  -3  17    1.09    0.58
  -2  -3  17    1.01    0.65
  -2  -3  16    7.38    1.26
  -2  -3  16    5.89    1.15
  -2  -3  15   11.18    1.50
  -2  -3  15   10.26    1.39
  -2  -3  14    5.89    1.10
  -2  -3  14    2.98    0.90
  -2  -3  14    5.86    1.70
  -2  -3  13    0.82    0.76
  -2  -3  13   -1.27    0.79
  -2  -3  12    4.78    0.88
  -2  -3  12    2.33    1.14
  -2  -3  11    0.81    0.49
  -2  -3  11    1.20    0.67
  -2  -3  10    4.12    1.14
  -2  -3   9    7.23    1.57
  -2  -3   8    1.45    0.86
  -2  -3   8    0.05    0.60
  -2  -3   7  316.29    9.07
  -2  -3   7  329.21    8.64
  -2  -3   6 1450.50   22.41
  -2  -3   5 1307.37   20.57
  -2  -3   4  290.09    8.06
  -2  -3   3   14.49    1.81
  -2  -3   2  360.69    8.99
  -2  -3   2  355.23    8.90
  -2  -3   1  185.49    6.38
  -2  -3   0   14.95    2.03
  -2  -3  -1    5.22    1.16
  -2  -3  -2   15.38    2.04
  -2  -3  -3   86.41    4.66
  -2  -3  -4   25.90    2.66
  -2  -3  -5    3.31    1.06
  -2  -3  -6  109.18    5.77
  -2  -3  -7    0.23    0.69
  -2  -3  -8   22.01    2.78
  -2  -3  -9    8.70    1.79
  -2  -3 -10   10.89    2.14
  -2  -3 -10   11.34    1.50
  -2  -3 -11    8.73    1.93
  -2  -3 -11   10.65    1.49
  -2  -3 -12   -0.23    0.77
  -2  -3 -12   -0.77    0.72
  -2  -3 -12   -0.26    0.67
  -2  -3 -13    0.28    0.82
  -2  -3 -13    0.29    0.79
  -2  -3 -13    1.96    0.91
  -2  -3 -13   -0.35    0.60
  -2  -3 -14    6.78    1.25
  -2  -3 -14    6.81    1.23
  -2  -3 -14    7.84    1.32
  -2  -3 -15    0.73    0.56
  -2  -3 -15    0.92    0.59
  -2  -3 -15    1.10    0.66
  -2  -3 -16   -0.17    0.65
  -2  -3 -16   -0.21    0.63
  -2  -3 -17    1.80    0.74
  -2  -3 -17    0.84    0.69
  -2  -3 -18    0.67    0.60
  -2  -3 -18    1.39    0.77
  -2  -3 -19   -0.32    0.57
  -2  -3 -19    0.47    0.65
  -2  -3 -20   -0.23    0.54
  -2  -3 -20    0.61    0.52
  -2  -3 -21    4.92    0.87
  -2  -3 -21    6.83    1.00
  -2  -3 -22    0.98    0.42
  -2  -4  23    1.23    0.37
  -2  -4  22    0.73    0.39
  -2  -4  22    0.50    0.41
  -2  -4  21    1.75    0.52
  -2  -4  20    0.60    0.49
  -2  -4  19    0.29    0.56
  -2  -4  18    1.49    0.76
  -2  -4  18    1.65    0.66
  -2  -4  17   -0.05    0.49
  -2  -4  17    0.78    0.69
  -2  -4  16    0.34    0.49
  -2  -4  15    3.64    0.92
  -2  -4  14    7.21    1.21
  -2  -4  13   13.62    1.59
  -2  -4  13   15.58    1.57
  -2  -4  12   -0.78    0.77
  -2  -4  12    0.03    0.39
  -2  -4  12    0.58    0.63
  -2  -4  11    0.64    0.45
  -2  -4  11   -0.37    0.58
  -2  -4  10    2.10    0.61
  -2  -4  10    2.97    0.79
  -2  -4   9    0.85    0.46
  -2  -4   9    1.17    0.88
  -2  -4   9    0.69    0.56
  -2  -4   8    0.33    0.71
  -2  -4   8    1.95    0.75
  -2  -4   7   20.61    2.51
  -2  -4   6   39.23    3.26
  -2  -4   5   26.24    2.64
  -2  -4   4    4.10    1.00
  -2  -4   3    5.94    1.39
  -2  -4   2   16.89    2.01
  -2  -4   2   14.91    1.99
  -2  -4   1   46.16    3.39
  -2  -4   0  180.57    6.85
  -2  -4  -1    0.85    0.87
  -2  -4  -2   30.03    2.85
  -2  -4  -3  112.36    5.73
  -2  -4  -4  119.64    6.05
  -2  -4  -5  307.63   10.22
  -2  -4  -6   88.70    5.56
  -2  -4  -7   55.16    3.33
  -2  -4  -7   58.13    3.16
  -2  -4  -7   50.48    4.28
  -2  -4  -8   14.95    1.83
  -2  -4  -8   15.14    2.40
  -2  -4  -8   15.71    1.66
  -2  -4  -9   60.32    3.56
  -2  -4  -9   52.58    4.55
  -2  -4  -9   55.50    3.17
  -2  -4 -10   10.76    2.19
  -2  -4 -10   13.98    1.84
  -2  -4 -10   12.65    1.60
  -2  -4 -11   10.26    1.66
  -2  -4 -11   10.84    2.09
  -2  -4 -11   12.42    1.61
  -2  -4 -12    0.55    0.58
  -2  -4 -12   -0.03    0.64
  -2  -4 -13   42.10    3.12
  -2  -4 -13   42.45    2.88
  -2  -4 -14    9.61    1.63
  -2  -4 -14   10.47    1.48
  -2  -4 -15    8.36    1.33
  -2  -4 -15    8.91    1.48
  -2  -4 -16   18.83    2.05
  -2  -4 -16   18.72    1.85
  -2  -4 -17    5.96    1.21
  -2  -4 -17    6.08    1.06
  -2  -4 -18   -0.04    0.67
  -2  -4 -18   -0.69    0.58
  -2  -4 -19    0.52    0.45
  -2  -4 -19    0.09    0.53
  -2  -4 -20    3.44    0.75
  -2  -4 -21   -0.01    0.33
  -2  -5  21   -0.14    0.31
  -2  -5  21    0.71    0.37
  -2  -5  20    0.19    0.38
  -2  -5  19    0.70    0.47
  -2  -5  18   -0.13    0.41
  -2  -5  18   -0.19    0.43
  -2  -5  17    4.45    0.86
  -2  -5  17    4.18    0.83
  -2  -5  16    7.86    1.20
  -2  -5  16    7.68    1.14
  -2  -5  15    0.65    0.60
  -2  -5  14    3.40    0.79
  -2  -5  14    4.40    1.00
  -2  -5  13    2.02    0.74
  -2  -5  13    0.20    0.51
  -2  -5  12    3.39    0.77
  -2  -5  12    2.49    0.85
  -2  -5  11    3.31    0.80
  -2  -5  11    2.26    0.91
  -2  -5  10    5.06    0.91
  -2  -5  10    6.08    1.11
  -2  -5   9    3.00    0.74
  -2  -5   9    2.97    0.95
  -2  -5   8    0.78    0.56
  -2  -5   8    0.18    0.73
  -2  -5   8    1.27    1.08
  -2  -5   7   28.27    1.88
  -2  -5   7   30.52    3.15
  -2  -5   7   30.57    2.13
  -2  -5   6   31.42    1.93
  -2  -5   6   37.11    3.42
  -2  -5   6   36.18    2.28
  -2  -5   6   37.96    2.25
  -2  -5   5    0.20    0.84
  -2  -5   5   -0.03    0.47
  -2  -5   5    0.53    0.64
  -2  -5   4    0.79    0.93
  -2  -5   4   -0.30    0.55
  -2  -5   4    0.55    0.70
  -2  -5   3   46.46    3.72
  -2  -5   3   54.86    2.72
  -2  -5   3   54.94    2.92
  -2  -5   2   26.90    2.83
  -2  -5   2   33.06    2.13
  -2  -5   2   27.33    2.03
  -2  -5   1    2.21    1.01
  -2  -5   1    4.59    0.92
  -2  -5   1    4.28    0.95
  -2  -5   0    5.04    1.24
  -2  -5   0    7.76    1.06
  -2  -5  -1    9.06    1.09
  -2  -5  -1    9.70    1.81
  -2  -5  -1    8.31    1.18
  -2  -5  -2   10.86    2.04
  -2  -5  -2   11.49    1.30
  -2  -5  -2    8.27    1.14
  -2  -5  -3   94.52    3.61
  -2  -5  -3   89.78    3.77
  -2  -5  -3   91.09    5.57
  -2  -5  -4    1.04    0.60
  -2  -5  -4    3.55    0.81
  -2  -5  -4    2.01    1.02
  -2  -5  -5   -0.79    0.65
  -2  -5  -5   -1.00    0.70
  -2  -5  -5   -0.57    0.80
  -2  -5  -5   -0.62    0.52
  -2  -5  -6    3.41    0.78
  -2  -5  -6    3.48    0.84
  -2  -5  -6    3.79    1.34
  -2  -5  -7   20.52    1.73
  -2  -5  -7   17.42    1.83
  -2  -5  -7   20.37    2.80
  -2  -5  -8    4.57    0.89
  -2  -5  -8    5.28    1.11
  -2  -5  -8    3.11    1.14
  -2  -5  -9   36.93    2.86
  -2  -5  -9   31.03    2.39
  -2  -5  -9   38.84    2.33
  -2  -5 -10    1.57    0.72
  -2  -5 -10    1.28    0.70
  -2  -5 -10    1.53    0.57
  -2  -5 -11   -0.35    0.75
  -2  -5 -11    0.23    0.52
  -2  -5 -11   -0.21    0.51
  -2  -5 -12   34.27    2.10
  -2  -5 -12   31.97    2.65
  -2  -5 -12   28.98    2.33
  -2  -5 -13    1.20    0.65
  -2  -5 -13    3.05    0.82
  -2  -5 -14    7.22    1.22
  -2  -5 -15    1.79    0.71
  -2  -5 -16    1.86    0.71
  -2  -5 -17    1.26    0.62
  -2  -5 -18    0.55    0.53
  -2  -5 -19   -0.03    0.33
  -2  -5 -20    0.28    0.26
  -2  -6  20    0.56    0.27
  -2  -6  19    0.98    0.40
  -2  -6  18    4.64    0.73
  -2  -6  17    0.54    0.43
  -2  -6  17    0.68    0.44
  -2  -6  16   12.05    1.23
  -2  -6  16   14.40    1.33
  -2  -6  15    2.40    0.69
  -2  -6  15    3.31    0.82
  -2  -6  14   -0.26    0.54
  -2  -6  14    0.70    0.55
  -2  -6  14    0.50    0.56
  -2  -6  13    0.27    0.49
  -2  -6  13    0.79    0.61
  -2  -6  13    0.02    0.48
  -2  -6  12    3.64    0.87
  -2  -6  12    2.66    0.67
  -2  -6  12    3.65    0.83
  -2  -6  11    0.81    0.55
  -2  -6  11    0.26    0.40
  -2  -6  11    0.38    0.45
  -2  -6  10    1.60    0.58
  -2  -6  10    3.35    0.89
  -2  -6   9   -0.31    0.61
  -2  -6   9    0.03    0.47
  -2  -6   8    8.00    1.08
  -2  -6   8    5.96    0.93
  -2  -6   7    3.91    0.74
  -2  -6   7    5.50    0.96
  -2  -6   6    9.70    1.16
  -2  -6   6   12.48    1.36
  -2  -6   5   -0.74    0.68
  -2  -6   5   -0.07    0.53
  -2  -6   4    1.85    0.78
  -2  -6   4    1.56    0.54
  -2  -6   3    6.83    1.10
  -2  -6   3    3.71    0.82
  -2  -6   2   19.61    1.80
  -2  -6   2   20.26    1.87
  -2  -6   2   17.67    1.56
  -2  -6   1   48.03    2.77
  -2  -6   1   47.46    2.58
  -2  -6   0    2.92    0.80
  -2  -6   0    4.64    1.08
  -2  -6  -1    3.00    0.62
  -2  -6  -1    4.39    0.88
  -2  -6  -2    1.20    0.72
  -2  -6  -3   12.20    1.38
  -2  -6  -3   12.74    1.40
  -2  -6  -4    2.89    0.75
  -2  -6  -4    3.24    0.89
  -2  -6  -5    6.50    1.04
  -2  -6  -5    6.56    1.12
  -2  -6  -6    5.44    0.94
  -2  -6  -6    5.27    0.93
  -2  -6  -7   15.46    1.51
  -2  -6  -7   13.44    1.52
  -2  -6  -8   16.73    1.55
  -2  -6  -8   15.46    1.55
  -2  -6  -9    1.66    0.59
  -2  -6  -9    1.62    0.68
  -2  -6 -10    2.51    0.64
  -2  -6 -10    1.85    0.73
  -2  -6 -11    0.80    0.51
  -2  -6 -11   -0.51    0.54
  -2  -6 -12   36.07    1.95
  -2  -6 -12   34.66    2.16
  -2  -6 -13    1.03    0.42
  -2  -6 -13    1.28    0.60
  -2  -6 -14    1.28    0.53
  -2  -6 -15    2.29    0.60
  -2  -6 -16    2.06    0.53
  -2  -6 -17   -0.03    0.33
  -2  -7  16    2.46    0.51
  -2  -7  16    1.05    0.38
  -2  -7  15    0.30    0.39
   2   7 -15    0.89    0.43
  -2  -7  14    0.01    0.41
  -2  -7  14    0.11    0.34
  -2  -7  14    0.86    0.46
  -2  -7  13    3.48    0.70
  -2  -7  13    2.89    0.63
  -2  -7  13    2.37    0.64
  -2  -7  12    1.48    0.64
  -2  -7  12    0.35    0.43
  -2  -7  12    0.81    0.52
  -2  -7  11    0.34    0.51
  -2  -7  11   -0.59    0.46
  -2  -7  11    0.68    0.39
  -2  -7  11    1.02    0.47
  -2  -7  10   -0.02    0.38
  -2  -7  10   -0.33    0.52
  -2  -7   9    2.96    0.72
  -2  -7   9    3.87    0.84
  -2  -7   8    0.49    0.47
  -2  -7   7   28.18    1.88
  -2  -7   6    0.78    0.52
  -2  -7   6    1.48    0.67
  -2  -7   5    0.46    0.46
  -2  -7   5    0.50    0.48
  -2  -7   4    1.34    0.62
  -2  -7   4    0.55    0.41
  -2  -7   3    3.89    0.79
  -2  -7   3    2.77    0.76
  -2  -7   2   -0.18    0.51
  -2  -7   2   -0.06    0.46
  -2  -7   1    2.40    0.72
  -2  -7   1    2.43    0.67
  -2  -7   0    0.02    0.47
  -2  -7   0    0.38    0.48
  -2  -7  -1   -0.41    0.49
  -2  -7  -1    0.23    0.46
  -2  -7  -2   -0.19    0.44
  -2  -7  -2   -1.22    0.75
  -2  -7  -3   12.26    1.36
  -2  -7  -3   11.66    1.26
  -2  -7  -4    3.73    0.81
  -2  -7  -4    4.38    0.92
  -2  -7  -5    3.42    0.78
  -2  -7  -5    3.57    0.84
  -2  -7  -6    9.16    1.18
  -2  -7  -7    3.08    0.80
  -2  -7  -8   13.24    1.25
  -2  -7  -8   13.73    1.38
  -2  -7  -9    3.67    0.71
  -2  -7  -9    2.98    0.69
  -2  -7 -10   15.32    1.35
  -2  -7 -11    0.18    0.52
  -2  -7 -12    1.76    0.55
  -2  -7 -13    2.60    0.57
  -2  -7 -14    0.35    0.36
   2   8 -13    0.65    0.43
  -2  -8  12    0.91    0.43
  -2  -8  11    0.33    0.40
  -2  -8  10    1.28    0.53
  -2  -8   9    6.18    0.92
  -2  -8   9    5.56    0.77
  -2  -8   8    5.36    0.75
  -2  -8   7    2.64    0.61
  -2  -8   6    2.72    0.60
  -2  -8   5    2.55    0.62
  -2  -8   4    2.35    0.57
  -2  -8   3    1.99    0.57
  -2  -8   2    1.12    0.50
  -2  -8   1    0.78    0.41
  -2  -8   0    5.51    0.83
  -2  -8  -1    0.41    0.44
  -2  -8  -2   42.29    2.06
  -2  -8  -3    2.66    0.58
  -2  -8  -4   15.29    1.21
  -2  -8  -5   21.85    1.35
  -2  -8  -5   20.57    1.37
  -2  -8  -6    4.07    0.67
  -2  -8  -6    3.14    0.60
  -2  -8  -7    1.59    0.45
  -2  -8  -7    0.45    0.34
  -2  -8  -8    1.36    0.43
  -2  -8  -9    5.56    0.59
  -2  -9   8    0.68    0.32
   2   9  -8    0.35    0.28
  -2  -9   7   -0.80    0.34
  -2  -9   6    0.41    0.33
  -2  -9   6    0.03    0.24
  -2  -9   5    0.67    0.37
  -2  -9   5    0.87    0.35
  -2  -9   4    0.13    0.33
  -2  -9   4   -0.10    0.29
  -2  -9   3    0.07    0.33
  -2  -9   3    0.81    0.35
  -2  -9   2    0.05    0.35
  -2  -9   2    0.15    0.29
  -2  -9   1    1.27    0.45
  -2  -9   1    0.93    0.34
  -2  -9   0   13.13    0.99
  -2  -9   0   15.21    0.92
  -2  -9  -1   23.03    1.12
  -2  -9  -2   12.56    0.82
  -2  -9  -3   16.22    0.87
   3  -9  -5    1.56    0.36
   3  -9  -4    1.14    0.35
   3  -9  -3    0.07    0.26
  -3   9   3   -0.07    0.32
   3  -9  -2    0.75    0.31
  -3   9   2    0.37    0.38
   3  -9  -1    1.00    0.41
   3  -9   0    0.93    0.40
   3  -9   1    0.70    0.32
   3  -9   2    0.06    0.28
   3  -9   3   -0.71    0.27
  -3   9  -3   -0.26    0.37
   3  -9   4    0.35    0.26
  -3   9  -4    0.66    0.35
  -3   9  -5    1.57    0.42
   3  -8 -11    0.78    0.30
   3  -8 -10    0.55    0.35
   3  -8  -9    0.36    0.37
   3  -8  -8    3.42    0.62
   3  -8  -7    0.10    0.35
  -3   8   7    0.41    0.39
   3  -8  -6    6.05    0.83
   3  -8  -5    0.71    0.47
   3  -8  -4    0.22    0.37
   3  -8  -3    0.59    0.45
   3  -8  -2    6.43    0.92
   3  -8  -1    1.82    0.63
   3  -8   0    1.04    0.63
   3  -8   1    1.38    0.56
   3  -8   2    4.23    0.81
   3  -8   3    6.81    0.92
   3  -8   4    4.02    0.76
  -3   8  -5    0.14    0.34
   3  -8   5    0.58    0.52
  -3   8  -6    0.63    0.45
   3  -8   6    0.29    0.39
  -3   8  -7    1.36    0.51
   3  -8   7    0.67    0.43
  -3   8  -8   -0.46    0.39
  -3   8  -8   -0.90    0.54
  -3   8  -9    1.45    0.50
  -3   8 -10    1.58    0.55
  -3   8 -10    2.01    0.55
  -3   8 -11    0.28    0.31
  -3   8 -11    1.12    0.42
  -3   8 -12    0.31    0.30
   3  -7 -14    1.30    0.38
   3  -7 -13    0.42    0.37
   3  -7 -12    2.77    0.60
   3  -7 -11    2.49    0.61
   3  -7 -10    0.27    0.44
   3  -7  -9   -0.38    0.41
   3  -7  -8    3.31    0.75
  -3   7   8    3.28    0.71
   3  -7  -7    0.72    0.58
   3  -7  -6    4.09    0.87
   3  -7  -5    0.34    0.50
   3  -7  -4    0.92    0.63
   3  -7  -3   18.39    1.68
   3  -7  -2    7.39    1.12
   3  -7  -1    5.30    1.01
   3  -7   0   19.27    1.70
   3  -7   1   15.68    1.56
   3  -7   2    4.19    0.89
  -3   7  -3    1.89    0.65
   3  -7   3    0.93    0.49
  -3   7  -4    6.15    1.01
   3  -7   4    4.78    0.95
  -3   7  -5    9.15    1.22
   3  -7   5    9.41    1.22
  -3   7  -6   -1.04    0.59
   3  -7   6   -0.35    0.56
  -3   7  -7    0.11    0.51
   3  -7   7    0.91    0.51
  -3   7  -8    7.40    1.09
   3  -7   8    8.98    1.10
  -3   7  -9    1.79    0.65
   3  -7   9    2.55    0.63
  -3   7 -10    0.36    0.50
  -3   7 -11    0.88    0.50
  -3   7 -12    0.42    0.42
  -3   7 -12   -0.40    0.43
  -3   7 -13   -0.11    0.38
  -3   7 -13    0.36    0.38
  -3   7 -14    1.85    0.57
  -3   7 -14    2.36    0.57
  -3   7 -15   -0.53    0.30
  -3   7 -15    0.29    0.32
   3  -6 -17    1.95    0.44
   3  -6 -16    2.01    0.52
   3  -6 -15    0.74    0.45
  -3   6  15    0.00    0.31
  -3   6  14    2.83    0.69
  -3   6  13    3.19    0.73
  -3   6  12    5.50    0.98
  -3   6  11    7.50    1.07
  -3   6  10    0.25    0.59
  -3   6   9   17.45    1.62
  -3   6   8   21.66    1.84
  -3   6   7    1.51    0.69
   3  -6  -6    3.38    0.89
  -3   6   6    5.01    1.04
   3  -6  -5   40.36    2.55
   3  -6  -4   22.23    1.92
   3  -6  -3   44.23    2.67
   3  -6  -2    4.22    0.89
   3  -6  -1    0.84    0.52
   3  -6   0    3.45    0.79
   3  -6   1   34.87    2.35
  -3   6  -2    9.57    1.27
   3  -6   2   10.99    1.39
  -3   6  -3    1.47    0.66
   3  -6   3    1.42    0.56
  -3   6  -4    0.53    0.53
   3  -6   4    1.61    0.59
  -3   6  -5    2.33    0.76
   3  -6   5    0.87    0.47
  -3   6  -6   17.96    1.78
   3  -6   6   19.78    1.71
  -3   6  -7    4.70    1.01
   3  -6   7    7.22    1.02
  -3   6  -8    2.37    0.80
  -3   6  -9    0.58    0.58
  -3   6 -10   -0.85    0.64
  -3   6 -11    0.30    0.58
  -3   6 -12    3.18    0.82
  -3   6 -13    1.17    0.62
  -3   6 -13    0.61    0.57
  -3   6 -14    0.20    0.44
  -3   6 -14    0.68    0.53
  -3   6 -15    0.93    0.60
  -3   6 -15    0.06    0.40
  -3   6 -16   -0.08    0.44
  -3   6 -16   -0.56    0.44
  -3   6 -17   -0.51    0.36
  -3   5  18   -0.38    0.41
  -3   5  17    1.43    0.56
  -3   5  16    0.25    0.42
  -3   5  15   16.24    1.54
  -3   5  14    0.55    0.56
  -3   5  13    0.34    0.55
  -3   5  12   -0.63    0.54
  -3   5  11    0.96    0.71
  -3   5  10   17.78    1.76
  -3   5   9   10.01    1.34
  -3   5   8    1.62    0.74
  -3   5   7    9.31    1.36
  -3   5   6   32.46    2.39
  -3   5   5   25.40    2.12
   3  -5  -5   29.25    3.21
   3  -5  -4    7.40    1.78
  -3   5   4   10.49    1.42
   3  -5  -3   13.25    2.18
  -3   5   3   12.09    1.48
   3  -5  -2    2.80    1.21
   3  -5  -2    1.61    0.64
  -3   5   2    2.37    0.82
   3  -5  -1   12.99    2.04
   3  -5  -1   16.21    1.64
   3  -5   0   66.28    3.18
   3  -5   0   70.57    5.04
  -3   5  -1   93.89    3.83
   3  -5   1   92.34    3.81
   3  -5   1  103.82    6.10
   3  -5   2    1.70    0.97
  -3   5  -2    2.17    0.94
   3  -5   2    2.05    0.76
  -3   5  -3   70.28    3.40
   3  -5   3   69.37    3.20
   3  -5   3   76.12    5.38
  -3   5  -4  181.97    5.82
   3  -5   4  195.39    5.57
  -3   5  -5   53.55    3.07
   3  -5   5   60.28    4.80
  -3   5  -6  142.80    5.16
  -3   5  -7  106.91    4.58
  -3   5  -8    1.71    0.66
  -3   5  -9    2.33    0.85
  -3   5 -10   17.06    1.78
  -3   5 -11    0.58    0.66
  -3   5 -12    0.16    0.56
  -3   5 -13    0.77    0.61
  -3   5 -13    0.97    0.66
  -3   5 -14    1.18    0.70
  -3   5 -14    0.23    0.55
  -3   5 -15    9.76    1.39
  -3   5 -15   10.70    1.27
  -3   5 -16    0.23    0.52
  -3   5 -16   -0.36    0.54
  -3   5 -17    0.08    0.45
  -3   5 -17    0.48    0.41
  -3   5 -18    0.41    0.42
   3  -5  19    1.56    0.50
  -3   5 -19    1.29    0.45
  -3   4  20   -0.05    0.37
  -3   4  19   -0.01    0.40
  -3   4  18    0.99    0.56
  -3   4  17    2.37    0.68
  -3   4  16    0.23    0.64
  -3   4  15   16.82    1.72
  -3   4  14   36.82    2.45
  -3   4  13   58.74    3.16
  -3   4  12   45.02    2.79
  -3   4  11    0.51    0.55
  -3   4  10    1.89    0.79
  -3   4   9   -0.23    0.70
  -3   4   9   -0.30    0.57
   3  -4  -8    1.85    1.06
  -3   4   8   -0.27    0.76
  -3   4   8    0.60    0.65
   3  -4  -7    3.28    1.49
  -3   4   7    2.63    1.40
  -3   4   7    3.73    1.00
  -3   4   6   19.79    1.91
   3  -4  -6   14.99    2.37
   3  -4  -5    0.81    0.93
  -3   4   5    1.17    0.69
  -3   4   4  178.31    5.46
   3  -4  -4  165.79    7.53
   3  -4  -3    2.02    1.12
  -3   4   3    1.09    0.57
   3  -4  -2    1.16    0.62
  -3   4   2    0.74    0.57
  -3   4   1   13.69    1.47
   3  -4  -1   14.94    2.30
   3  -4   0    6.03    1.52
  -3   4   0    5.64    1.08
   3  -4   1   71.86    4.80
   3  -4   2   14.74    2.17
  -3   4  -3  172.35    5.35
   3  -4   3  168.21    7.49
  -3   4  -4  173.95    5.47
   3  -4   4  166.04    7.60
  -3   4  -5  395.85    8.78
   3  -4   5  397.90   12.25
  -3   4  -6   46.54    2.90
   3  -4   6   46.34    4.07
  -3   4  -7   95.62    4.14
   3  -4   7   96.12    5.94
   3  -4   8   12.49    2.24
  -3   4  -8   13.31    1.61
   3  -4   9    7.37    1.84
  -3   4  -9    8.68    1.40
  -3   4 -10    1.55    0.67
  -3   4 -11    0.91    0.64
  -3   4 -12    3.50    0.87
  -3   4 -13   12.57    1.66
  -3   4 -13   12.02    1.51
  -3   4 -14    8.65    1.32
  -3   4 -14    9.53    1.33
  -3   4 -15    0.53    0.70
  -3   4 -15    0.93    0.56
  -3   4 -16    0.48    0.62
  -3   4 -16    0.90    0.53
  -3   4 -17    0.61    0.58
  -3   4 -18    0.10    0.50
  -3   4 -19   -0.30    0.47
   3  -4  20    0.78    0.44
  -3   4 -20    0.24    0.37
   3  -4  21   -0.11    0.27
  -3   4 -21    0.31    0.33
  -3   3  22    0.08    0.30
  -3   3  21   -0.43    0.44
   3  -3 -20    0.96    0.47
  -3   3  20   -0.30    0.39
   3  -3 -19    2.54    0.68
  -3   3  19    2.39    0.67
   3  -3 -18    3.72    0.77
  -3   3  18    3.89    0.81
  -3   3  18    2.47    0.79
  -3   3  17    8.21    1.16
   3  -3 -17    8.24    1.09
  -3   3  16   74.16    3.33
  -3   3  15   44.62    2.65
  -3   3  14  254.71    6.64
  -3   3  13    0.83    0.74
  -3   3  12    2.05    0.76
  -3   3  11   19.39    2.87
  -3   3  11   21.91    1.91
  -3   3  10    7.24    1.25
  -3   3  10    6.32    1.58
  -3   3   9    0.37    0.54
  -3   3   9   -0.45    0.88
  -3   3   9    0.35    0.53
  -3   3   8    1.05    0.69
  -3   3   8    0.59    0.93
  -3   3   8    0.67    0.51
  -3   3   7   12.06    1.53
  -3   3   7   12.92    1.42
  -3   3   7   13.81    2.22
  -3   3   6   71.87    4.74
  -3   3   5    0.34    0.66
   3  -3  -4    0.18    0.56
  -3   3   4   -0.03    0.80
   3  -3  -3    5.99    1.38
   3  -3  -2   17.35    2.27
   3  -3  -1   17.15    2.27
   3  -3   0   -0.18    0.75
   3  -3   1   21.24    2.54
   3  -3   2   12.27    2.00
   3  -3   3   15.80    2.09
   3  -3   4    6.33    1.46
   3  -3   5    7.29    1.67
   3  -3   6   19.39    2.57
  -3   3  -6   23.12    1.89
  -3   3  -7   37.67    2.45
   3  -3   7   32.44    3.48
   3  -3   8   15.53    2.30
  -3   3  -8   16.08    1.64
  -3   3  -9   12.50    1.48
   3  -3   9   14.34    2.36
   3  -3  10    2.99    1.26
  -3   3 -10    2.65    0.84
  -3   3 -11   14.47    1.70
   3  -3  11   17.17    2.78
  -3   3 -12    3.35    0.91
  -3   3 -12    2.83    0.78
  -3   3 -13    2.28    0.82
  -3   3 -13    3.29    1.00
  -3   3 -14   37.65    2.66
  -3   3 -14   38.69    2.50
  -3   3 -15    4.55    1.00
  -3   3 -15    2.97    0.82
  -3   3 -16   13.78    1.62
  -3   3 -17    0.75    0.50
  -3   3 -18    4.96    1.05
  -3   3 -19    0.82    0.53
  -3   3 -19    0.40    0.55
   3  -3  20    2.20    0.64
  -3   3 -20    1.36    0.57
   3  -3  21    0.23    0.35
  -3   3 -21    0.64    0.49
  -3   2  23    0.22    0.24
  -3   2  22    0.33    0.36
   3  -2 -21    0.89    0.45
  -3   2  21   -0.02    0.42
  -3   2  21   -0.47    0.44
   3  -2 -20    4.93    0.82
  -3   2  20    5.65    0.89
   3  -2 -19   22.05    1.61
  -3   2  19   21.09    1.70
   3  -2 -18   26.88    1.90
  -3   2  18   24.81    1.88
   3  -2 -17    0.61    0.60
  -3   2  17    1.74    0.73
   3  -2 -16  155.94    4.93
  -3   2  16  154.56    5.02
  -3   2  15    5.62    1.03
  -3   2  14    4.72    0.91
  -3   2  13    0.45    0.58
  -3   2  12    5.16    1.06
  -3   2  12    4.75    1.66
  -3   2  11    0.49    0.67
  -3   2  11   -0.13    1.02
  -3   2  10    1.96    0.70
  -3   2  10    1.38    1.04
  -3   2   9   10.02    1.22
  -3   2   9    9.98    1.92
  -3   2   8   77.04    5.08
  -3   2   7   66.01    4.53
  -3   2   6    5.96    1.47
  -3   2   5  344.81   10.20
  -3   2   4    0.04    0.69
  -3   2   3   32.61    2.94
   3  -2  -2   -0.54    0.74
  -3   2   2   -0.22    0.63
   3  -2  -1   88.78    4.88
   3  -2   0   80.41    4.64
   3  -2   1  116.66    5.57
   3  -2   2    1.59    0.98
   3  -2   3   10.98    1.77
   3  -2   4   24.69    2.66
   3  -2   5   18.58    2.40
   3  -2   6    3.99    1.34
   3  -2   7   13.03    2.09
  -3   2  -8   14.83    1.56
   3  -2   8   15.73    2.37
   3  -2   9    6.43    1.49
  -3   2  -9    9.03    1.20
   3  -2  10    1.04    0.76
  -3   2 -10    1.91    0.73
  -3   2 -10    0.48    0.51
   3  -2  11    7.24    1.83
  -3   2 -11    6.03    1.14
  -3   2 -11    5.66    1.06
   3  -2  12    6.95    1.85
  -3   2 -12    5.87    1.17
  -3   2 -12    5.68    1.04
  -3   2 -13    0.37    0.52
  -3   2 -13    1.15    0.68
  -3   2 -14   27.26    2.29
  -3   2 -14   27.11    2.20
  -3   2 -15   -0.38    0.59
  -3   2 -16    5.65    1.10
  -3   2 -17    2.49    0.84
  -3   2 -18    0.92    0.54
  -3   2 -18    0.28    0.57
  -3   2 -19    0.25    0.52
   3  -2  20    6.89    0.98
  -3   2 -20    8.41    1.13
   3  -2  21    0.21    0.36
  -3   2 -21    0.67    0.48
  -3   2 -22   -0.24    0.38
  -3   1  23   -0.02    0.28
  -3   1  23    0.33    0.31
   3  -1 -22    1.02    0.42
  -3   1  22    1.01    0.47
   3  -1 -21    0.65    0.41
  -3   1  21   -0.08    0.43
  -3   1  20    7.86    1.04
   3  -1 -20    8.38    1.06
  -3   1  19    1.08    0.65
  -3   1  18    1.25    0.61
  -3   1  17   34.79    2.30
  -3   1  16   12.27    1.44
  -3   1  15    3.46    0.91
  -3   1  14    2.41    0.85
  -3   1  14   -0.46    0.63
  -3   1  13    1.51    0.82
  -3   1  13    0.16    0.49
  -3   1  13   -1.03    1.05
  -3   1  12    2.57    0.76
  -3   1  12   -0.11    0.57
  -3   1  12    1.78    0.97
  -3   1  11    0.41    0.64
  -3   1  11    0.80    0.61
  -3   1  11   -0.78    0.88
  -3   1  10   -0.26    0.47
  -3   1  10   -0.35    0.51
  -3   1  10    0.08    0.85
  -3   1   9    5.49    1.51
  -3   1   8    4.53    1.25
  -3   1   7  430.29   11.85
  -3   1   6   10.72    1.86
  -3   1   5  131.43    6.01
  -3   1   4    2.84    1.02
  -3   1   3   44.80    3.33
   3  -1  -2    8.19    1.48
  -3   1   2    8.11    1.55
   3  -1  -1   14.47    1.90
   3  -1   0    2.20    0.82
   3  -1   1   88.57    4.56
   3  -1   2    7.50    1.49
   3  -1   3  116.82    5.28
   3  -1   4    1.70    0.89
   3  -1   5   12.96    1.93
   3  -1   6   12.73    1.92
   3  -1   7   -0.66    0.72
   3  -1   8   -0.04    0.48
  -3   1  -9   28.48    2.03
   3  -1   9   15.58    2.17
  -3   1 -10  174.92    5.65
  -3   1 -10  169.69    5.11
   3  -1  11    0.10    0.75
  -3   1 -11    0.17    0.49
   3  -1  12    1.70    1.06
  -3   1 -12    1.34    0.74
  -3   1 -13   49.62    3.10
  -3   1 -14   13.97    1.74
  -3   1 -15    1.02    0.59
  -3   1 -16    6.21    1.17
  -3   1 -17    0.31    0.64
  -3   1 -17    0.44    0.59
  -3   1 -18    2.22    0.80
   3  -1  19    2.90    0.81
  -3   1 -19    3.47    0.87
  -3   1 -20    0.34    0.49
  -3   1 -21    3.03    0.74
  -3   1 -22    0.43    0.40
  -3   0  23    1.12    0.40
  -3   0  23    0.77    0.34
   3   0 -22    0.93    0.45
  -3   0  22    1.35    0.50
  -3   0  21    0.47    0.43
  -3   0  20    0.61    0.53
  -3   0  19    4.61    0.87
  -3   0  18    9.35    1.15
  -3   0  18    7.72    1.11
  -3   0  17    0.65    0.55
  -3   0  17    1.74    0.67
  -3   0  16    8.15    1.24
  -3   0  16    8.45    1.21
  -3   0  15    0.22    0.50
  -3   0  15    0.12    0.56
  -3   0  14    1.16    0.70
  -3   0  14    1.66    0.88
  -3   0  13    4.58    1.04
  -3   0  13    3.54    0.91
  -3   0  13    4.85    1.50
  -3   0  12    2.40    0.84
  -3   0  12    2.99    0.89
  -3   0  12    2.92    1.33
  -3   0  11    0.43    0.53
  -3   0  11    0.12    0.64
  -3   0  10    5.59    1.03
  -3   0  10    5.06    1.43
  -3   0   9   50.38    3.75
  -3   0   9   42.28    3.73
  -3   0   8   16.27    2.22
  -3   0   8   19.45    2.55
  -3   0   7   28.32    2.84
  -3   0   7   27.88    3.00
  -3   0   6   47.74    3.69
  -3   0   5   31.33    3.04
  -3   0   4    0.48    0.90
  -3   0   3   30.91    2.78
  -3   0   2    0.79    0.68
  -3   0   1  134.09    5.35
  -3   0   1  135.97    5.21
   3   0  -1  130.30    5.26
  -3   0   0  245.24    6.99
   3   0   0  238.04    7.15
  -3   0  -1  167.06    5.61
   3   0   1  179.66    6.23
  -3   0  -2  203.52    6.11
   3   0   2  199.38    6.51
  -3   0  -3   13.40    1.60
   3   0   3   11.74    1.59
   3   0   4  400.09    9.84
   3   0   5  134.59    5.53
  -3   0  -6   22.90    2.52
   3   0   6   26.80    2.57
   3   0   7    6.56    1.27
  -3   0  -7    6.04    1.46
  -3   0  -7    7.43    1.47
  -3   0  -8   18.71    2.31
  -3   0  -8   18.26    2.36
   3   0   8   20.84    2.30
  -3   0  -9    3.88    1.27
  -3   0  -9    3.34    0.85
  -3   0 -10   21.72    1.99
  -3   0 -10   17.90    1.74
  -3   0 -11   52.68    3.13
  -3   0 -11   50.54    2.92
  -3   0 -12    3.81    0.99
  -3   0 -12    2.01    0.87
  -3   0 -13    8.55    1.41
  -3   0 -13    6.59    1.17
  -3   0 -14   32.97    2.57
  -3   0 -14   31.70    2.52
  -3   0 -15    4.04    1.00
  -3   0 -15    3.91    0.97
  -3   0 -16    1.33    0.74
  -3   0 -17    0.47    0.55
  -3   0 -18    2.62    0.83
  -3   0 -19    0.90    0.58
  -3   0 -20    0.75    0.64
  -3   0 -21   14.16    1.32
  -3   0 -21   14.93    1.43
  -3   0 -22    0.74    0.46
  -3   0 -22    0.41    0.39
  -3  -1  23    0.74    0.36
  -3  -1  22   -0.43    0.38
  -3  -1  21    0.26    0.49
  -3  -1  20    2.56    0.63
  -3  -1  20    1.65    0.58
  -3  -1  19    2.47    0.78
  -3  -1  19    1.91    0.62
  -3  -1  18    2.02    0.71
  -3  -1  18    2.76    0.76
  -3  -1  17   18.05    1.69
  -3  -1  17   17.02    1.65
  -3  -1  16    0.70    0.60
  -3  -1  16    1.91    0.74
  -3  -1  15    2.68    0.73
  -3  -1  15    3.45    0.85
  -3  -1  14   -0.13    0.54
  -3  -1  14   -0.24    0.54
  -3  -1  13    0.23    0.51
  -3  -1  13    1.23    0.68
  -3  -1  13    1.79    1.03
  -3  -1  12    8.56    1.25
  -3  -1  12    8.43    1.36
  -3  -1  12    8.86    1.20
  -3  -1  12    6.37    1.51
  -3  -1  11    6.90    1.15
  -3  -1  11    8.21    1.22
  -3  -1  11    8.41    1.20
  -3  -1  11    7.10    1.75
  -3  -1  10    3.59    0.78
  -3  -1  10    3.52    0.96
  -3  -1  10    2.84    1.16
  -3  -1   9    9.92    1.33
  -3  -1   9    8.00    1.72
  -3  -1   9    9.65    1.83
  -3  -1   8    1.44    1.16
  -3  -1   8    0.45    0.61
  -3  -1   7   15.20    2.15
  -3  -1   7   13.35    2.01
  -3  -1   6   45.43    3.65
  -3  -1   6   51.92    3.82
  -3  -1   5   25.18    2.74
  -3  -1   5   28.30    2.77
  -3  -1   4    0.93    0.64
  -3  -1   4    0.18    0.73
  -3  -1   4   -0.08    0.72
  -3  -1   3    0.66    0.72
  -3  -1   3    0.15    0.58
  -3  -1   3    0.95    0.61
   3   1  -2    2.77    0.78
  -3  -1   2    2.38    0.80
  -3  -1   2    2.78    1.07
  -3  -1   2    2.75    0.77
   3   1  -1    1.12    0.56
  -3  -1   1    0.13    0.69
  -3  -1   1    0.64    0.59
  -3  -1   0   -0.57    0.65
  -3  -1   0    1.60    0.75
  -3  -1  -1   57.91    3.94
  -3  -1  -1   68.33    3.80
  -3  -1  -2   78.94    4.66
  -3  -1  -2   90.36    4.33
  -3  -1  -3  462.57   11.97
  -3  -1  -3  447.59   11.60
  -3  -1  -4   15.44    2.20
  -3  -1  -4   15.83    2.16
  -3  -1  -4   16.98    1.89
  -3  -1  -5   13.34    1.99
  -3  -1  -5   13.79    2.04
  -3  -1  -5   18.44    1.97
  -3  -1  -6   13.53    2.02
  -3  -1  -6   11.05    1.82
  -3  -1  -7    0.63    0.95
  -3  -1  -7    0.30    0.69
  -3  -1  -8    1.60    0.97
  -3  -1  -8    2.13    0.81
  -3  -1  -9   63.18    4.65
  -3  -1  -9   74.71    3.59
  -3  -1  -9   63.86    3.20
  -3  -1 -10   19.81    2.69
  -3  -1 -10   23.89    2.09
  -3  -1 -10   22.75    2.03
  -3  -1 -10   21.55    2.05
  -3  -1 -10   20.06    1.86
  -3  -1 -11    3.42    0.91
  -3  -1 -11    6.19    1.27
  -3  -1 -11    4.37    1.03
  -3  -1 -11    5.25    1.21
  -3  -1 -11    4.68    1.50
  -3  -1 -12  107.92    4.52
  -3  -1 -13  163.71    5.72
  -3  -1 -14   -0.33    0.56
  -3  -1 -15    1.98    0.72
  -3  -1 -16    6.60    1.19
  -3  -1 -17    0.50    0.73
  -3  -1 -18    2.04    0.75
  -3  -1 -19    0.78    0.56
  -3  -1 -20    0.24    0.51
  -3  -1 -20    0.70    0.57
  -3  -1 -20    0.20    0.43
  -3  -1 -21   -0.12    0.48
  -3  -1 -21    0.12    0.42
  -3  -1 -22    0.29    0.34
  -3  -1 -22    0.48    0.30
  -3  -2  22    0.69    0.41
  -3  -2  21    0.73    0.36
  -3  -2  21    0.38    0.36
  -3  -2  20    0.22    0.45
  -3  -2  20    0.00    0.40
  -3  -2  19    0.61    0.57
  -3  -2  19    0.93    0.59
  -3  -2  18   11.84    1.31
  -3  -2  18   13.26    1.35
  -3  -2  17   14.51    1.53
  -3  -2  17   16.99    1.56
  -3  -2  16   18.54    1.78
  -3  -2  16   18.17    1.63
  -3  -2  15    0.28    0.56
  -3  -2  15   -0.34    0.52
  -3  -2  14    3.72    0.95
  -3  -2  13    4.76    0.99
  -3  -2  13    5.17    1.05
  -3  -2  12    0.00    0.64
  -3  -2  12   -0.53    0.63
  -3  -2  12   -0.05    0.93
  -3  -2  11    1.47    0.73
  -3  -2  11    2.69    0.84
  -3  -2  11    3.25    1.42
  -3  -2  10    0.19    0.53
  -3  -2  10    0.27    0.60
  -3  -2  10    1.77    0.94
  -3  -2   9    0.37    0.58
  -3  -2   9   -0.38    0.63
  -3  -2   9   -0.09    0.71
  -3  -2   9    1.07    0.60
  -3  -2   8    6.76    1.20
  -3  -2   8    8.18    1.17
  -3  -2   8    9.31    1.22
  -3  -2   8    9.65    1.34
  -3  -2   7    3.89    1.30
  -3  -2   6    4.96    1.47
  -3  -2   6    3.24    1.19
  -3  -2   5    5.92    1.40
  -3  -2   5    5.52    1.41
  -3  -2   4   26.34    2.93
  -3  -2   4   25.52    2.62
  -3  -2   3   54.85    4.06
  -3  -2   3   53.03    3.79
  -3  -2   2    3.54    1.46
  -3  -2   2    1.57    1.10
  -3  -2   1    0.74    0.77
  -3  -2   1    2.10    0.89
  -3  -2   0   88.22    5.14
  -3  -2   0   89.96    4.64
  -3  -2  -1   72.75    4.76
  -3  -2  -1   73.21    4.26
  -3  -2  -2    1.39    0.65
  -3  -2  -2    0.64    0.73
  -3  -2  -2    1.20    0.79
  -3  -2  -3   16.85    2.44
  -3  -2  -3   15.05    2.12
  -3  -2  -3   17.41    2.12
  -3  -2  -4    4.25    1.35
  -3  -2  -4    2.07    0.82
  -3  -2  -4    3.03    1.06
  -3  -2  -5    0.87    1.09
  -3  -2  -5    0.95    0.86
  -3  -2  -5    2.89    0.98
  -3  -2  -6   16.43    2.38
  -3  -2  -7    1.25    1.07
  -3  -2  -7    0.99    0.81
  -3  -2  -7    2.17    0.91
  -3  -2  -8   10.04    1.96
  -3  -2  -8   12.27    1.54
  -3  -2  -8   10.96    1.38
  -3  -2  -9    2.58    0.80
  -3  -2  -9    1.39    1.04
  -3  -2  -9   -0.29    0.63
  -3  -2  -9    2.40    0.96
  -3  -2 -10    5.09    1.78
  -3  -2 -10    3.98    1.02
  -3  -2 -10    4.19    1.06
  -3  -2 -11   50.40    3.11
  -3  -2 -11   41.69    4.19
  -3  -2 -12  426.10    9.69
  -3  -2 -13    5.95    1.25
  -3  -2 -14   51.45    3.15
  -3  -2 -15    0.21    0.60
  -3  -2 -15    0.79    0.60
  -3  -2 -16   10.41    1.49
  -3  -2 -16   14.59    1.77
  -3  -2 -16   14.91    1.62
  -3  -2 -17    1.21    0.62
  -3  -2 -17    0.94    0.67
  -3  -2 -17    0.79    0.58
  -3  -2 -18    0.14    0.46
  -3  -2 -18    0.10    0.57
  -3  -2 -19    0.11    0.65
  -3  -2 -19    0.49    0.45
  -3  -2 -20    5.47    0.91
  -3  -2 -20    4.02    0.71
  -3  -2 -20    4.59    0.60
  -3  -2 -21    0.72    0.42
  -3  -2 -21    1.38    0.44
  -3  -3  21   -0.26    0.34
  -3  -3  21    0.33    0.34
  -3  -3  20    4.04    0.69
  -3  -3  20    2.68    0.57
  -3  -3  19    1.40    0.59
  -3  -3  19    0.11    0.41
  -3  -3  18   23.07    1.68
  -3  -3  18   20.05    1.53
  -3  -3  17    1.82    0.64
  -3  -3  17    2.14    0.68
  -3  -3  16    0.27    0.50
  -3  -3  16    0.85    0.51
  -3  -3  15    1.84    0.75
  -3  -3  14    4.77    0.97
  -3  -3  14    4.94    0.99
  -3  -3  13    3.71    1.03
  -3  -3  13    2.27    0.68
  -3  -3  12    2.00    0.72
  -3  -3  12    2.16    0.74
  -3  -3  11   -0.23    0.67
  -3  -3  11   -0.05    0.53
  -3  -3  10   -0.09    0.56
  -3  -3  10    0.74    0.69
  -3  -3   9   93.01    4.05
  -3  -3   9   86.10    3.81
  -3  -3   9   89.71    3.65
  -3  -3   9   88.09    3.99
  -3  -3   8  124.13    4.69
  -3  -3   8  112.27    4.38
  -3  -3   8  119.05    4.19
  -3  -3   8  114.14    4.57
  -3  -3   7  161.51    5.40
  -3  -3   7  157.05    5.13
  -3  -3   7  164.32    7.23
  -3  -3   7  163.72    4.92
  -3  -3   7  160.35    5.41
  -3  -3   6    5.20    1.09
  -3  -3   6    6.45    1.11
  -3  -3   6    4.84    1.33
  -3  -3   6    5.38    1.03
  -3  -3   6    6.38    1.08
  -3  -3   5    4.32    0.98
  -3  -3   5    3.57    1.34
  -3  -3   5    4.17    0.86
  -3  -3   5    4.62    0.98
  -3  -3   4   12.79    1.46
  -3  -3   4   10.59    1.77
  -3  -3   4    9.88    1.19
  -3  -3   4    9.33    1.21
  -3  -3   3    5.33    1.39
  -3  -3   2    3.21    1.03
  -3  -3   1    7.71    1.48
  -3  -3   0    2.20    1.02
  -3  -3  -1   37.99    3.48
  -3  -3  -1   41.34    3.42
  -3  -3  -2   65.76    4.61
  -3  -3  -2   71.88    4.57
  -3  -3  -2   80.30    3.72
  -3  -3  -3   62.29    4.61
  -3  -3  -3   67.58    4.53
  -3  -3  -3   74.99    3.60
  -3  -3  -3   73.69    3.19
  -3  -3  -3   72.66    3.53
  -3  -3  -4    0.00    0.64
  -3  -3  -4    0.84    1.02
  -3  -3  -4   -0.09    0.66
  -3  -3  -4    0.59    0.51
  -3  -3  -4    0.74    0.81
  -3  -3  -5    8.99    1.35
  -3  -3  -5    6.50    1.62
  -3  -3  -5    7.83    1.07
  -3  -3  -5    9.93    1.43
  -3  -3  -5    9.94    1.33
  -3  -3  -6    2.87    0.90
  -3  -3  -6    4.24    0.99
  -3  -3  -6    4.32    1.33
  -3  -3  -6    4.91    1.09
  -3  -3  -7    0.82    0.84
  -3  -3  -7    1.51    0.78
  -3  -3  -7    1.74    0.80
  -3  -3  -7    1.59    0.76
  -3  -3  -8    5.29    1.77
  -3  -3  -8    4.82    1.10
  -3  -3  -9   10.96    2.34
  -3  -3  -9   11.26    1.68
  -3  -3 -10  147.66    5.81
  -3  -3 -10  141.95    5.07
  -3  -3 -11    1.02    0.84
  -3  -3 -11    0.42    0.68
  -3  -3 -12  113.61    5.00
  -3  -3 -12  112.57    4.54
  -3  -3 -13    7.47    1.49
  -3  -3 -13    7.39    1.25
  -3  -3 -14    1.95    0.79
  -3  -3 -14    1.26    0.66
  -3  -3 -15   -0.36    0.65
  -3  -3 -15    2.18    0.79
  -3  -3 -16    3.43    0.80
  -3  -3 -16    4.87    1.10
  -3  -3 -16    5.32    1.00
  -3  -3 -17    3.11    0.90
  -3  -3 -17    2.02    0.72
  -3  -3 -18    7.51    1.15
  -3  -3 -18    7.08    1.00
  -3  -3 -19   -0.04    0.47
  -3  -3 -19    0.39    0.35
  -3  -3 -20   -0.29    0.35
  -3  -3 -20    0.05    0.26
  -3  -4  20    0.18    0.36
  -3  -4  19   -0.20    0.40
  -3  -4  19    0.07    0.34
  -3  -4  18    0.01    0.42
  -3  -4  18    1.15    0.47
  -3  -4  17   -0.16    0.47
  -3  -4  17   -0.19    0.47
  -3  -4  16    0.35    0.57
  -3  -4  16    2.10    0.65
  -3  -4  15    2.78    0.74
  -3  -4  14    1.64    0.72
  -3  -4  14    0.26    0.55
  -3  -4  13    0.88    0.66
  -3  -4  13   -0.33    0.53
  -3  -4  12    0.66    0.65
  -3  -4  12    0.34    0.66
  -3  -4  11    4.35    0.94
  -3  -4  11    3.91    0.97
  -3  -4  10    3.39    0.93
  -3  -4  10    2.62    0.86
  -3  -4   9  362.27    8.55
  -3  -4   9  362.17    8.41
  -3  -4   9  364.39    7.96
  -3  -4   8    1.71    0.88
  -3  -4   8    0.80    0.51
  -3  -4   8    1.94    0.80
  -3  -4   8    3.24    1.15
  -3  -4   7  268.40    7.34
  -3  -4   7  276.32    7.05
  -3  -4   7  269.57    6.68
  -3  -4   7  278.55    7.46
  -3  -4   6    1.59    0.95
  -3  -4   6    2.58    0.82
  -3  -4   6    1.23    1.07
  -3  -4   6    1.18    0.72
  -3  -4   6    1.78    0.87
  -3  -4   5  132.01    4.96
  -3  -4   5  141.19    4.70
  -3  -4   5  135.57    6.70
  -3  -4   5  135.82    4.56
  -3  -4   5  135.39    5.03
  -3  -4   4    0.16    0.59
  -3  -4   4    0.23    0.88
  -3  -4   4   -0.67    0.51
  -3  -4   4   -0.35    0.60
  -3  -4   3    1.21    0.67
  -3  -4   3    2.20    1.00
  -3  -4   3    1.15    0.54
  -3  -4   3    1.61    0.64
  -3  -4   2    3.66    0.86
  -3  -4   2    2.33    1.23
  -3  -4   2    3.84    0.80
  -3  -4   2    2.56    0.62
  -3  -4   1    1.89    0.66
  -3  -4   1    3.34    0.79
  -3  -4   1    1.60    0.74
  -3  -4   1    1.85    0.97
  -3  -4   0   -0.34    0.58
  -3  -4   0   -0.88    1.08
  -3  -4   0    0.49    0.58
  -3  -4   0   -0.26    0.56
  -3  -4  -1    4.60    1.00
  -3  -4  -1    3.78    1.25
  -3  -4  -1    3.30    0.81
  -3  -4  -1    3.68    1.26
  -3  -4  -1    4.23    0.97
  -3  -4  -2    3.50    0.88
  -3  -4  -2    1.12    0.88
  -3  -4  -2    0.92    0.80
  -3  -4  -2    2.32    0.75
  -3  -4  -2    3.31    1.00
  -3  -4  -2    1.18    0.77
  -3  -4  -3   33.56    3.57
  -3  -4  -3   35.03    2.38
  -3  -4  -3   34.08    3.40
  -3  -4  -3   39.53    2.69
  -3  -4  -4   10.31    1.97
  -3  -4  -4    8.72    1.79
  -3  -4  -4    7.82    1.20
  -3  -4  -4   10.10    1.48
  -3  -4  -5    0.34    0.69
  -3  -4  -5   -0.14    1.19
  -3  -4  -5    0.81    0.64
  -3  -4  -5    0.16    0.48
  -3  -4  -6    7.79    1.28
  -3  -4  -6    7.15    1.30
  -3  -4  -6    8.83    1.30
  -3  -4  -7    2.41    0.81
  -3  -4  -7    1.69    0.76
  -3  -4  -7    1.13    0.59
  -3  -4  -8   -0.14    0.56
  -3  -4  -8   -0.23    0.65
  -3  -4  -8    0.79    0.62
  -3  -4  -9    0.22    0.55
  -3  -4  -9   -1.19    0.82
  -3  -4  -9    0.41    0.49
  -3  -4 -10    6.46    1.25
  -3  -4 -10    5.92    1.17
  -3  -4 -10    5.08    1.00
  -3  -4 -11    1.21    0.74
  -3  -4 -11    1.92    0.88
  -3  -4 -11    1.38    0.58
  -3  -4 -12    3.00    0.87
  -3  -4 -12    1.70    0.96
  -3  -4 -12    1.64    0.62
  -3  -4 -13    0.75    0.69
  -3  -4 -13    0.76    0.56
  -3  -4 -14   -0.18    0.66
  -3  -4 -14    0.60    0.47
  -3  -4 -15    0.38    0.55
  -3  -4 -15    0.33    0.41
  -3  -4 -15   -0.14    0.53
  -3  -4 -16    0.49    0.58
  -3  -4 -16   -0.05    0.41
  -3  -4 -16    0.46    0.40
  -3  -4 -17    0.53    0.47
  -3  -4 -17    0.77    0.42
  -3  -4 -18    1.62    0.51
  -3  -4 -18    1.59    0.42
  -3  -5  19    0.44    0.31
  -3  -5  18    1.48    0.54
  -3  -5  17   -0.16    0.38
  -3  -5  16    0.26    0.48
  -3  -5  15    0.33    0.49
  -3  -5  15    1.30    0.58
  -3  -5  14    0.73    0.55
  -3  -5  14    1.01    0.54
  -3  -5  13    0.97    0.67
  -3  -5  13    0.70    0.58
  -3  -5  12    0.71    0.51
  -3  -5  12   -0.18    0.48
  -3  -5  11    7.05    1.21
  -3  -5  11    7.80    1.17
  -3  -5  10    0.27    0.61
  -3  -5  10   -0.06    0.46
  -3  -5   9   16.31    1.75
  -3  -5   9   19.25    1.73
  -3  -5   9   16.00    1.39
  -3  -5   8   39.43    2.75
  -3  -5   8   41.62    2.53
  -3  -5   8   42.21    2.20
  -3  -5   8   41.11    2.50
  -3  -5   7   10.68    1.33
  -3  -5   7    9.13    1.35
  -3  -5   7    9.58    1.08
  -3  -5   7    8.83    1.29
  -3  -5   6    0.45    0.65
  -3  -5   6    0.56    0.48
  -3  -5   6    0.94    0.64
  -3  -5   6    1.84    0.95
  -3  -5   5    1.64    0.69
  -3  -5   5    1.80    0.71
  -3  -5   5    2.87    0.99
  -3  -5   4   11.28    1.48
  -3  -5   4   10.02    1.38
  -3  -5   4   10.73    1.48
  -3  -5   3    0.52    0.65
  -3  -5   3    1.68    0.60
  -3  -5   3    1.80    0.77
  -3  -5   2   14.70    1.67
  -3  -5   2   12.55    1.48
  -3  -5   2   14.62    1.72
  -3  -5   1    1.64    0.81
  -3  -5   1    0.86    0.53
  -3  -5   1    1.66    0.86
  -3  -5   0   59.67    3.25
  -3  -5   0   50.92    2.96
  -3  -5   0   53.26    3.13
  -3  -5  -1   23.78    2.14
  -3  -5  -1   20.02    1.91
  -3  -5  -1   17.39    1.88
  -3  -5  -2  137.24    4.90
  -3  -5  -2  121.77    4.45
  -3  -5  -2  127.76    4.85
  -3  -5  -3    6.41    1.09
  -3  -5  -3    1.11    0.71
  -3  -5  -4    0.22    0.49
  -3  -5  -4    1.46    0.71
  -3  -5  -5    4.96    0.99
  -3  -5  -5    6.67    1.16
  -3  -5  -6   33.76    2.29
  -3  -5  -6   40.02    2.62
  -3  -5  -7    1.96    0.72
  -3  -5  -7    4.22    0.97
  -3  -5  -8   -0.01    0.50
  -3  -5  -8    1.40    0.60
  -3  -5  -9    3.67    0.85
  -3  -5 -10    0.48    0.56
  -3  -5 -11   16.45    1.53
  -3  -5 -12    6.06    0.91
  -3  -5 -13    4.51    0.79
  -3  -5 -14   -0.49    0.46
  -3  -5 -15    0.31    0.37
  -3  -5 -16    2.12    0.52
  -3  -5 -17    0.49    0.31
  -3  -6  17    0.77    0.30
  -3  -6  16    0.96    0.41
  -3  -6  15    0.12    0.33
  -3  -6  14    1.00    0.51
  -3  -6  14    0.47    0.40
  -3  -6  13    0.65    0.53
  -3  -6  13    0.38    0.34
  -3  -6  12   -0.13    0.50
  -3  -6  12   -0.63    0.46
  -3  -6  11    2.64    0.71
  -3  -6  11    2.00    0.58
  -3  -6  10   -0.08    0.55
  -3  -6  10    0.48    0.49
  -3  -6   9    0.68    0.56
  -3  -6   9    0.03    0.56
  -3  -6   8    2.37    0.76
  -3  -6   8    1.09    0.56
  -3  -6   7    2.22    0.82
  -3  -6   7    3.53    0.70
  -3  -6   7    3.62    0.83
  -3  -6   6    8.21    1.23
  -3  -6   6    8.07    0.99
  -3  -6   6    9.42    1.25
  -3  -6   5    1.42    0.81
  -3  -6   5    0.41    0.44
  -3  -6   5    0.91    0.50
  -3  -6   4    1.67    0.78
  -3  -6   4    0.13    0.38
  -3  -6   4    1.50    0.66
  -3  -6   3   -0.93    0.65
  -3  -6   3   -1.20    0.50
  -3  -6   3    0.09    0.46
  -3  -6   3   -0.16    0.56
  -3  -6   2    5.20    1.04
  -3  -6   2    5.04    0.93
  -3  -6   2    6.01    1.08
  -3  -6   1   -0.16    0.56
  -3  -6   1   -0.07    0.53
  -3  -6   1    1.34    0.72
  -3  -6   0   22.58    1.96
  -3  -6   0   19.92    1.79
  -3  -6   0   22.09    1.92
  -3  -6  -1   25.28    2.05
  -3  -6  -1   22.95    1.86
  -3  -6  -1   24.40    2.03
  -3  -6  -2    0.24    0.50
  -3  -6  -2    0.28    0.60
  -3  -6  -2    0.02    0.54
  -3  -6  -3    1.02    0.61
  -3  -6  -3    0.03    0.51
  -3  -6  -4    2.56    0.79
  -3  -6  -5    1.92    0.66
  -3  -6  -6    1.99    0.64
  -3  -6  -7    1.32    0.56
  -3  -6  -8    0.28    0.54
  -3  -6  -9    3.91    0.77
  -3  -6 -10    4.20    0.77
  -3  -6 -11    2.89    0.65
  -3  -6 -12    0.69    0.51
  -3  -6 -13    0.84    0.44
  -3  -6 -14    1.99    0.44
  -3  -6 -15    0.38    0.28
  -3  -7  13   -0.92    0.41
  -3  -7  12    0.02    0.40
  -3  -7  11   -0.01    0.42
  -3  -7  10    2.53    0.67
  -3  -7   9    2.09    0.62
  -3  -7   8    2.30    0.71
  -3  -7   7   -0.69    0.50
  -3  -7   7    0.37    0.37
  -3  -7   6    0.18    0.52
  -3  -7   6    0.21    0.37
  -3  -7   5    1.56    0.68
  -3  -7   5    1.56    0.46
  -3  -7   5    3.09    0.78
  -3  -7   4    0.61    0.37
  -3  -7   4    1.62    0.64
  -3  -7   3   -0.07    0.46
  -3  -7   3   -0.02    0.34
  -3  -7   3    0.52    0.58
  -3  -7   2    1.36    0.64
  -3  -7   2    1.47    0.41
  -3  -7   2    2.12    0.65
  -3  -7   1    0.99    0.55
  -3  -7   1    2.40    0.67
  -3  -7   0    0.79    0.53
  -3  -7   0    0.78    0.48
  -3  -7  -1    2.89    0.73
  -3  -7  -1    2.80    0.66
  -3  -7  -2    0.89    0.45
  -3  -7  -2    0.08    0.43
  -3  -7  -3    0.23    0.52
  -3  -7  -4    0.87    0.51
  -3  -7  -5    1.19    0.51
  -3  -7  -6    0.56    0.47
  -3  -7  -7    0.62    0.43
  -3  -7  -8    2.26    0.60
  -3  -7  -9    3.40    0.67
  -3  -7 -10    9.41    0.87
  -3  -7 -11    0.45    0.33
  -3  -8   9    3.23    0.56
  -3  -8   8    1.44    0.46
  -3  -8   7    1.90    0.51
  -3  -8   6   -0.38    0.36
  -3  -8   5   -0.57    0.39
  -3  -8   4    0.15    0.41
  -3  -8   3    1.07    0.47
  -3  -8   2    1.04    0.48
  -3  -8   1    0.46    0.36
  -3  -8   0    0.35    0.39
  -3  -8   0    1.40    0.41
  -3  -8  -1   -0.07    0.32
  -3  -8  -2    0.54    0.36
  -3  -8  -3    0.09    0.34
  -3  -8  -4   -0.25    0.27
  -4   8   4    1.19    0.39
   4  -8  -3    1.13    0.34
  -4   8   3    0.80    0.37
   4  -8  -2    0.21    0.29
  -4   8   2   -0.28    0.34
  -4   8   1   -0.29    0.37
  -4   8   0    0.51    0.43
  -4   8  -1    1.18    0.48
  -4   8  -2    2.97    0.56
  -4   8  -3    0.05    0.38
  -4   8  -4    4.32    0.64
  -4   8  -6    0.58    0.37
   4  -7 -11    0.36    0.25
   4  -7 -10    0.99    0.38
   4  -7  -9   -0.69    0.37
   4  -7  -8   -0.31    0.36
  -4   7   7   -0.20    0.33
   4  -7  -7    0.21    0.39
   4  -7  -6    2.58    0.63
  -4   7   6    2.60    0.61
   4  -7  -5    2.47    0.63
  -4   7   5    3.31    0.74
   4  -7  -4   -0.70    0.45
  -4   7   4    0.14    0.44
   4  -7  -3    0.63    0.45
  -4   7   3    0.35    0.46
   4  -7  -2    1.44    0.49
  -4   7   2    0.66    0.51
   4  -7  -1    0.63    0.45
  -4   7   1   -0.03    0.48
   4  -7   0    4.45    0.74
  -4   7   0    5.73    0.97
   4  -7   1    0.51    0.46
  -4   7  -1    0.47    0.54
  -4   7  -2    3.16    0.83
  -4   7  -3    0.55    0.49
  -4   7  -4    1.02    0.54
  -4   7  -5    0.50    0.53
  -4   7  -6    2.33    0.69
  -4   7  -7    0.75    0.50
  -4   7  -8    2.22    0.52
  -4   7  -9    3.76    0.70
  -4   7 -10    5.76    0.78
  -4   7 -11    1.67    0.47
   4  -6 -14    0.71    0.31
   4  -6 -13    0.37    0.34
   4  -6 -12    0.73    0.43
   4  -6 -11    1.04    0.48
   4  -6 -10    0.15    0.42
   4  -6  -9    0.13    0.41
   4  -6  -8    7.89    1.04
  -4   6   8    7.44    0.93
   4  -6  -7    3.03    0.71
  -4   6   7    5.54    0.87
   4  -6  -6    0.18    0.45
  -4   6   6   -0.56    0.48
   4  -6  -5   10.74    1.26
  -4   6   5   11.24    1.33
   4  -6  -4    0.22    0.46
  -4   6   4    1.29    0.66
   4  -6  -3    1.54    0.57
  -4   6   3    2.72    0.86
   4  -6  -2    1.26    0.62
  -4   6   2    0.69    0.59
   4  -6  -1   -0.02    0.46
  -4   6   1   -0.70    0.59
   4  -6   0   10.25    1.22
  -4   6   0   10.36    1.38
  -4   6  -1    1.70    0.78
  -4   6  -2    1.95    0.77
  -4   6  -3    0.36    0.57
  -4   6  -4    1.17    0.43
  -4   6  -4    1.76    0.80
  -4   6  -5    4.18    0.89
  -4   6  -5    3.67    0.98
  -4   6  -6    3.02    0.73
  -4   6  -6    4.05    0.96
  -4   6  -7    1.82    0.63
  -4   6  -7    2.15    0.75
  -4   6  -8    1.68    0.64
  -4   6  -8    3.09    0.81
  -4   6  -9   -0.14    0.44
  -4   6 -10    0.34    0.47
  -4   6 -11   -0.39    0.49
  -4   6 -12    5.60    0.89
  -4   6 -13    1.56    0.50
  -4   6 -14    6.26    0.77
   4  -5 -16    1.30    0.37
  -4   5  16    2.67    0.49
  -4   5  15    0.34    0.36
  -4   5  14   -0.02    0.43
  -4   5  13    1.59    0.60
  -4   5  12    4.50    0.90
  -4   5  11    0.95    0.59
  -4   5  10    7.06    1.12
  -4   5   9    5.01    1.01
  -4   5   8    1.23    0.68
  -4   5   8    0.35    0.54
  -4   5   7   30.61    2.14
  -4   5   7   27.17    2.14
  -4   5   6    2.02    0.69
  -4   5   6    3.30    0.90
   4  -5  -5   26.75    2.02
  -4   5   5   29.01    2.21
   4  -5  -4    1.71    0.65
  -4   5   4    2.17    0.75
   4  -5  -3    0.32    0.53
  -4   5   3   -0.34    0.56
   4  -5  -2   27.38    1.99
  -4   5   2   26.73    2.27
  -4   5   1    6.54    1.18
  -4   5   0    3.73    1.00
  -4   5  -1    0.80    0.56
  -4   5  -1    1.43    0.61
  -4   5  -2    0.03    0.72
  -4   5  -3   13.62    1.56
  -4   5  -3   12.43    1.50
  -4   5  -4   11.93    1.46
  -4   5  -4   13.51    1.54
  -4   5  -5    2.82    0.79
  -4   5  -5    1.82    0.75
  -4   5  -6    0.33    0.60
  -4   5  -6    1.69    0.62
  -4   5  -7   -0.54    0.49
  -4   5  -7   -0.86    0.59
  -4   5  -8    0.16    0.52
  -4   5  -8    0.38    0.69
  -4   5  -9    4.61    0.95
  -4   5  -9    5.57    0.99
  -4   5 -10   -0.26    0.49
  -4   5 -10   -0.17    0.46
  -4   5 -11    0.61    0.56
  -4   5 -12    0.68    0.56
  -4   5 -13    0.33    0.46
  -4   5 -14   -0.14    0.40
  -4   5 -15    0.18    0.43
  -4   5 -16    0.30    0.36
  -4   5 -16    0.67    0.32
  -4   4  18    2.54    0.47
  -4   4  17    2.53    0.57
  -4   4  16    0.74    0.46
  -4   4  15   -0.19    0.49
  -4   4  14    6.12    0.95
  -4   4  13    9.91    1.30
  -4   4  12   -0.27    0.50
  -4   4  11    1.41    0.59
  -4   4  10    9.49    1.34
  -4   4   9   61.65    2.95
  -4   4   9   55.79    3.05
  -4   4   8   -0.02    0.59
  -4   4   8    0.27    0.48
  -4   4   7   42.58    2.65
  -4   4   7   37.17    2.55
  -4   4   6    3.07    0.89
  -4   4   6    1.86    0.87
  -4   4   5    4.81    1.01
  -4   4   5    4.15    0.97
  -4   4   4    0.53    0.71
  -4   4   4    0.29    0.54
  -4   4   3   31.24    2.41
  -4   4   3   30.75    2.30
  -4   4   2    1.24    0.71
  -4   4   2    1.02    0.71
  -4   4   1   56.09    3.22
  -4   4   1   61.54    3.03
  -4   4   0   51.16    3.07
  -4   4   0   56.51    2.96
  -4   4  -1    1.85    0.82
  -4   4  -1    2.97    1.00
  -4   4  -1    2.86    0.89
  -4   4  -2   71.20    3.66
  -4   4  -2   74.67    3.44
  -4   4  -3    0.67    0.57
  -4   4  -3    0.62    0.80
  -4   4  -3    0.74    0.68
  -4   4  -4  127.51    4.86
  -4   4  -4  137.43    4.60
  -4   4  -5    0.69    0.68
  -4   4  -5    0.87    0.69
  -4   4  -6   -0.09    0.58
  -4   4  -6   -1.09    0.78
  -4   4  -7    2.89    0.89
  -4   4  -7    3.28    0.91
  -4   4  -8    3.77    0.98
  -4   4  -8    5.58    1.10
  -4   4  -9    0.26    0.62
  -4   4 -10    4.78    1.02
  -4   4 -10    4.29    0.99
  -4   4 -11    2.78    0.92
  -4   4 -12   10.72    1.35
  -4   4 -13    1.89    0.67
  -4   4 -14    0.68    0.54
  -4   4 -15   -0.29    0.47
  -4   4 -16    3.60    0.74
  -4   4 -17    0.45    0.43
  -4   4 -17   -0.56    0.39
  -4   4 -17    0.07    0.34
  -4   3  19    0.21    0.34
  -4   3  18    0.47    0.40
  -4   3  17   11.40    1.17
  -4   3  16   -0.36    0.44
  -4   3  15   13.54    1.39
  -4   3  14   -0.26    0.55
  -4   3  13    0.18    0.51
  -4   3  13   -0.01    0.60
  -4   3  12   -0.67    0.54
  -4   3  12    0.05    0.49
  -4   3  11    0.72    0.59
  -4   3  11    0.46    0.50
  -4   3  10    0.50    0.51
  -4   3  10   -0.20    0.66
  -4   3   9    0.71    0.56
  -4   3   9    0.31    0.48
  -4   3   9   -0.80    0.69
  -4   3   8    7.92    1.18
  -4   3   8    9.90    1.34
  -4   3   8    7.51    1.25
  -4   3   7   12.35    1.47
  -4   3   7   11.93    1.52
  -4   3   7   10.75    1.35
  -4   3   6    8.35    1.29
  -4   3   6    7.58    1.18
  -4   3   6    6.01    1.24
  -4   3   5    0.84    0.67
  -4   3   5    0.93    0.58
  -4   3   5    1.14    0.63
  -4   3   4   -0.32    0.58
  -4   3   4   -0.74    0.67
  -4   3   4   -0.66    0.66
  -4   3   3   59.60    3.03
  -4   3   3   56.94    3.23
  -4   3   3   55.03    3.04
   4  -3  -3   61.24    4.95
  -4   3   2   45.37    2.91
  -4   3   2   40.78    2.51
  -4   3   2   43.50    2.70
   4  -3  -2   50.45    4.54
  -4   3   1   48.90    2.92
  -4   3   1   45.29    2.65
   4  -3  -1   51.98    4.62
  -4   3   0   65.40    3.39
  -4   3   0   56.40    2.99
   4  -3   0   72.10    5.22
  -4   3  -1   43.10    2.77
  -4   3  -1   39.26    2.52
  -4   3  -1   42.72    2.68
   4  -3   1   40.80    3.99
  -4   3  -2  507.29   10.38
  -4   3  -2  500.82   10.13
  -4   3  -2  502.51    9.99
  -4   3  -3   43.30    2.87
  -4   3  -3   41.77    2.74
   4  -3   3   47.67    4.53
  -4   3  -3   43.78    2.69
  -4   3  -4   41.59    2.71
  -4   3  -4   42.39    2.62
  -4   3  -5   34.12    2.44
  -4   3  -5   32.47    2.28
  -4   3  -6   20.80    1.93
  -4   3  -6   22.97    1.93
  -4   3  -7    4.07    0.94
  -4   3  -8    3.30    0.87
  -4   3  -9    4.36    0.99
  -4   3 -10    2.00    0.73
  -4   3 -11    0.30    0.54
  -4   3 -12   -0.04    0.48
  -4   3 -13    0.34    0.49
  -4   3 -14    0.23    0.44
  -4   3 -15    0.72    0.56
  -4   3 -16   -0.13    0.40
  -4   3 -16    0.49    0.50
  -4   3 -16    1.10    0.57
  -4   3 -17    0.76    0.48
  -4   3 -17    0.26    0.49
  -4   3 -17    0.70    0.45
   4  -3  18    0.98    0.43
  -4   3 -18    0.75    0.42
  -4   2  20    0.69    0.32
  -4   2  19   16.05    1.17
  -4   2  18    6.35    0.75
  -4   2  18    6.56    0.87
  -4   2  17   52.34    2.29
  -4   2  17   51.15    2.42
  -4   2  16   17.12    1.43
  -4   2  16   16.19    1.52
  -4   2  15    3.10    0.79
  -4   2  15    2.35    0.76
  -4   2  15    1.79    0.68
  -4   2  14    5.76    1.03
  -4   2  14    6.10    1.04
  -4   2  14    4.76    0.93
  -4   2  13    4.40    0.96
  -4   2  13    4.34    0.91
  -4   2  13    3.28    0.87
  -4   2  12    0.51    0.55
  -4   2  12    2.24    0.84
  -4   2  12    1.26    0.72
  -4   2  11    0.78    0.58
  -4   2  11    1.10    0.75
  -4   2  10   12.17    1.51
  -4   2  10   15.56    1.60
  -4   2  10   13.90    1.65
  -4   2   9    6.06    1.08
  -4   2   9    3.74    0.89
  -4   2   9    4.33    1.06
  -4   2   8    7.31    1.25
  -4   2   8    5.46    1.13
  -4   2   8    4.83    1.07
  -4   2   7    2.54    0.79
  -4   2   7    1.24    0.57
  -4   2   7    2.45    0.82
   4  -2  -6    2.47    1.26
  -4   2   6    1.31    0.72
  -4   2   6    3.45    1.19
  -4   2   6    1.25    0.77
  -4   2   6    1.53    0.64
   4  -2  -5    2.31    1.21
  -4   2   5    1.94    0.83
  -4   2   5    0.65    0.59
  -4   2   5    1.33    0.71
  -4   2   4   24.03    2.06
  -4   2   4   20.82    1.86
  -4   2   4   21.08    1.95
   4  -2  -4   20.14    2.84
   4  -2  -3    1.64    1.00
  -4   2   3    0.88    0.70
  -4   2   3   -0.31    0.51
  -4   2   3    0.38    0.51
   4  -2  -2    4.30    1.59
  -4   2   2    2.78    0.78
  -4   2   2    3.72    0.89
  -4   2   2    4.81    0.95
   4  -2  -1   -0.71    1.12
  -4   2   1    1.08    0.70
  -4   2   1    1.28    0.67
  -4   2   1    2.14    0.77
   4  -2   0    0.48    0.84
  -4   2   0    0.79    0.64
  -4   2   0   -0.61    0.76
  -4   2   0   -0.56    0.68
  -4   2  -1   23.78    1.98
  -4   2  -1   21.26    1.85
  -4   2  -1   20.70    1.83
   4  -2   1   22.43    2.86
  -4   2  -2   27.53    2.18
  -4   2  -2   34.49    2.40
  -4   2  -2   28.36    2.13
   4  -2   2   31.35    3.38
  -4   2  -3   27.07    2.14
  -4   2  -3   28.81    2.24
   4  -2   3   29.46    3.25
  -4   2  -3   26.57    2.10
  -4   2  -4   36.23    2.49
  -4   2  -4   39.51    2.63
   4  -2   4   40.72    3.94
  -4   2  -4   35.61    2.40
  -4   2  -5   -0.68    0.64
  -4   2  -5    0.91    0.76
  -4   2  -5   -0.16    0.63
   4  -2   6    5.83    1.53
  -4   2  -6    3.34    0.88
  -4   2  -6    3.81    0.95
  -4   2  -6    1.22    0.60
  -4   2  -7    1.19    0.59
  -4   2  -7    0.80    0.66
  -4   2  -7    0.66    0.58
  -4   2  -8    7.28    1.19
  -4   2  -8    8.00    1.22
  -4   2  -8    7.88    1.16
  -4   2  -9    4.62    0.94
  -4   2  -9    5.13    1.06
  -4   2 -10   11.60    1.50
  -4   2 -10   14.47    1.55
  -4   2 -11   28.70    2.27
  -4   2 -12    5.69    1.06
  -4   2 -13   12.57    1.53
  -4   2 -14   -0.70    0.53
  -4   2 -15    3.94    0.86
  -4   2 -15    3.42    0.85
  -4   2 -15    4.89    0.95
  -4   2 -16    0.39    0.48
  -4   2 -16    0.92    0.61
  -4   2 -16    0.89    0.49
  -4   2 -17    0.28    0.42
  -4   2 -18    0.63    0.53
  -4   2 -19    0.74    0.41
  -4   1  20   13.66    0.89
  -4   1  20   11.85    0.88
  -4   1  19   23.09    1.37
  -4   1  19   21.65    1.38
  -4   1  18   18.81    1.41
  -4   1  18   16.52    1.35
  -4   1  18   19.99    1.44
  -4   1  17    4.75    0.87
  -4   1  17    5.52    0.92
  -4   1  16    9.16    1.14
  -4   1  16    9.76    1.21
  -4   1  15    3.38    0.81
  -4   1  15    2.33    0.75
  -4   1  14    2.64    0.82
  -4   1  14    2.06    0.79
  -4   1  13    1.83    0.65
  -4   1  13    1.87    0.74
  -4   1  12    0.72    0.55
  -4   1  12    0.60    0.57
  -4   1  11    1.21    0.82
  -4   1  11    1.11    0.76
  -4   1  11    0.28    0.51
  -4   1  10   10.89    1.55
  -4   1  10   12.24    1.46
  -4   1  10   11.89    1.52
  -4   1   9    9.01    1.43
  -4   1   9    8.78    1.26
  -4   1   9    9.43    1.41
  -4   1   8    7.04    1.32
  -4   1   8    8.79    1.34
  -4   1   8    6.20    1.21
  -4   1   8    7.37    1.85
  -4   1   8    8.51    1.20
  -4   1   8    8.77    1.37
  -4   1   7   10.70    1.54
  -4   1   7   10.73    2.05
  -4   1   7   13.48    1.57
  -4   1   7    9.20    1.36
  -4   1   7   12.43    1.43
  -4   1   7    8.78    2.05
  -4   1   7   10.50    1.40
  -4   1   6   12.52    1.71
   4  -1  -6   10.47    2.15
  -4   1   6   14.13    1.62
  -4   1   6   11.54    2.00
  -4   1   6   10.25    1.40
  -4   1   6   12.27    1.55
  -4   1   5    1.22    0.89
   4  -1  -5    0.08    0.86
  -4   1   5    0.03    0.58
  -4   1   5    1.16    0.79
  -4   1   5    0.27    0.57
  -4   1   4   22.75    2.08
  -4   1   4   22.31    1.96
  -4   1   4   22.86    2.00
   4  -1  -4   20.75    2.81
  -4   1   3    1.70    0.84
   4  -1  -3    0.31    0.63
  -4   1   3    2.38    0.83
  -4   1   3    1.97    0.77
  -4   1   3   -0.30    0.63
  -4   1   2    8.58    1.44
   4  -1  -2    5.86    1.58
  -4   1   2    7.43    1.19
  -4   1   2    6.41    1.10
  -4   1   2    6.76    1.09
  -4   1   2    5.95    1.01
  -4   1   1   16.63    1.80
   4  -1  -1   11.45    2.14
  -4   1   1   16.10    1.69
  -4   1   1   16.24    1.65
  -4   1   1   17.50    1.75
  -4   1   1   14.17    1.50
  -4   1   0   -0.33    0.56
   4  -1   0    2.24    0.97
  -4   1   0    1.32    0.82
  -4   1   0    1.17    0.74
  -4   1   0   -0.21    0.53
  -4   1   0    0.37    0.67
  -4   1  -1    2.83    0.80
   4  -1   1    1.13    0.62
  -4   1  -1    0.85    0.56
  -4   1  -1    1.65    0.60
  -4   1  -1    1.43    0.63
  -4   1  -1    2.42    0.74
  -4   1  -2    0.44    0.61
   4  -1   2    1.18    0.60
  -4   1  -2    1.25    0.79
  -4   1  -2    1.90    0.83
  -4   1  -2    1.20    0.64
   4  -1   3   11.67    2.07
  -4   1  -3   13.12    1.50
  -4   1  -3   11.62    1.54
  -4   1  -3    8.72    1.25
  -4   1  -4    1.79    0.75
  -4   1  -4    1.00    0.55
  -4   1  -4    0.20    0.56
  -4   1  -5    3.55    1.03
  -4   1  -5    3.16    1.02
  -4   1  -5    3.07    0.90
  -4   1  -5    4.12    1.07
  -4   1  -6    4.64    1.02
  -4   1  -6    2.51    0.80
  -4   1  -7    4.10    1.00
  -4   1  -7    0.49    0.75
  -4   1  -8    0.96    0.77
  -4   1  -9    5.87    1.02
  -4   1  -9    5.60    1.11
  -4   1 -10   10.13    1.36
  -4   1 -10   10.19    1.43
  -4   1 -11    6.18    1.11
  -4   1 -11    7.65    1.28
  -4   1 -12    6.20    1.11
  -4   1 -12    7.56    1.15
  -4   1 -12    6.69    1.20
  -4   1 -12    6.87    1.18
  -4   1 -13    4.04    0.99
  -4   1 -13    3.59    0.88
  -4   1 -13    2.62    0.94
  -4   1 -14    0.72    0.59
  -4   1 -14    1.23    0.66
  -4   1 -14    0.03    0.58
  -4   1 -15    1.06    0.61
  -4   1 -15   -0.17    0.53
  -4   1 -16    1.95    0.71
  -4   1 -16    0.46    0.50
  -4   1 -17   -0.69    0.44
  -4   1 -18    3.09    0.69
  -4   1 -19    1.07    0.44
  -4   1 -19    1.92    0.52
  -4   0  20    8.89    0.83
  -4   0  19   -0.28    0.38
  -4   0  19    0.39    0.40
  -4   0  19    0.22    0.33
  -4   0  18    7.48    0.93
  -4   0  18    7.32    0.87
  -4   0  17    2.80    0.69
  -4   0  17    1.88    0.58
  -4   0  16    3.70    0.82
  -4   0  16    2.05    0.66
  -4   0  15    0.55    0.63
  -4   0  15   -0.04    0.54
  -4   0  14    0.93    0.59
  -4   0  14    1.44    0.59
  -4   0  13    0.72    0.75
  -4   0  13    0.47    0.57
  -4   0  13   -0.71    0.53
  -4   0  12    5.86    1.13
  -4   0  12    4.07    0.85
  -4   0  12    4.32    0.99
  -4   0  11   31.49    2.39
  -4   0  11   27.88    2.23
  -4   0  11   27.53    2.06
  -4   0  11   24.27    1.98
  -4   0  10   32.12    2.48
  -4   0  10   31.82    2.37
  -4   0  10   33.79    2.28
  -4   0   9   24.93    2.20
  -4   0   8   20.12    2.09
  -4   0   8   24.30    3.17
  -4   0   8   22.62    3.10
  -4   0   7   22.35    2.23
  -4   0   7   27.29    3.30
  -4   0   7   23.41    3.03
  -4   0   7   21.13    2.04
  -4   0   6    2.71    0.95
   4   0  -6    0.50    0.73
  -4   0   6    3.03    1.18
  -4   0   6    2.48    0.82
  -4   0   6    2.50    0.75
  -4   0   6    2.79    0.80
  -4   0   5    0.68    0.76
   4   0  -5    2.52    1.04
  -4   0   5   -1.55    1.01
  -4   0   5    2.73    1.23
  -4   0   5   -0.58    0.78
  -4   0   5   -0.01    0.56
  -4   0   4    1.49    0.71
  -4   0   4    1.38    0.86
  -4   0   4    0.99    0.66
  -4   0   4    1.23    0.68
  -4   0   4    0.16    0.53
  -4   0   3    6.41    1.20
  -4   0   3    5.92    1.49
  -4   0   3    7.45    1.33
  -4   0   3    6.99    1.14
  -4   0   3    6.98    1.26
  -4   0   3    6.50    1.07
  -4   0   3    6.87    1.05
  -4   0   2    5.13    1.10
  -4   0   2    2.90    1.12
  -4   0   2    3.79    0.97
  -4   0   2    3.54    0.82
  -4   0   2    3.11    0.92
  -4   0   2    2.26    0.63
  -4   0   2    4.47    0.93
  -4   0   1    0.93    0.64
  -4   0   1    0.25    0.59
  -4   0   1   -0.76    1.01
  -4   0   1    1.60    0.81
  -4   0   1    1.00    0.50
  -4   0   1    0.05    0.52
  -4   0   1    1.09    0.61
  -4   0   0   23.35    2.04
  -4   0   0   18.51    2.62
  -4   0   0   25.05    2.14
  -4   0   0   23.74    1.98
  -4   0   0   22.25    2.02
  -4   0   0   25.69    2.02
  -4   0   0   22.08    1.82
  -4   0  -1   18.88    1.82
  -4   0  -1   17.37    2.61
  -4   0  -1   17.83    1.84
  -4   0  -1   18.52    1.76
  -4   0  -1   16.61    1.78
  -4   0  -1   17.22    1.69
  -4   0  -1   18.19    1.74
  -4   0  -2   15.79    1.71
  -4   0  -2   12.98    2.17
  -4   0  -2   12.92    1.69
  -4   0  -2   12.01    1.45
  -4   0  -2   13.16    1.56
  -4   0  -2   11.92    1.43
  -4   0  -2   13.85    1.48
  -4   0  -3    5.70    1.15
  -4   0  -3    3.40    1.09
  -4   0  -3    4.03    0.93
  -4   0  -3    3.42    0.93
  -4   0  -3    3.99    0.89
  -4   0  -4    1.18    0.88
  -4   0  -4    0.25    0.59
  -4   0  -4   -0.17    0.59
  -4   0  -4    0.53    0.59
  -4   0  -5    7.89    1.77
  -4   0  -5    7.16    1.33
  -4   0  -5    6.38    1.15
  -4   0  -5    5.62    1.05
  -4   0  -6    0.99    1.00
  -4   0  -6    1.20    0.71
  -4   0  -6   -0.08    0.66
  -4   0  -7   21.21    2.03
  -4   0  -7   17.94    1.80
  -4   0  -8   31.96    2.51
  -4   0  -8   31.36    2.33
  -4   0  -9    1.28    0.67
  -4   0  -9    1.34    0.71
  -4   0 -10   24.57    2.15
  -4   0 -10   22.30    2.01
  -4   0 -11    0.87    0.63
  -4   0 -11    0.27    0.58
  -4   0 -11    1.01    0.67
  -4   0 -12    0.41    0.51
  -4   0 -12    1.22    0.76
  -4   0 -13   -0.02    0.49
  -4   0 -13   -0.02    0.47
  -4   0 -14    3.63    0.90
  -4   0 -14    4.03    0.94
  -4   0 -15    0.62    0.50
  -4   0 -16    7.51    1.05
  -4   0 -17    0.37    0.50
  -4   0 -18   -0.13    0.37
  -4   0 -18    0.16    0.39
  -4   0 -19    1.76    0.51
  -4  -1  20    1.39    0.43
  -4  -1  20    0.57    0.33
  -4  -1  19    2.30    0.52
  -4  -1  18    1.04    0.49
  -4  -1  17    1.26    0.52
  -4  -1  16    0.33    0.54
  -4  -1  15    1.22    0.69
  -4  -1  15    0.67    0.50
  -4  -1  14    0.97    0.63
  -4  -1  14    0.48    0.49
  -4  -1  13    0.90    0.77
  -4  -1  13   -0.78    0.59
  -4  -1  13    0.13    0.55
  -4  -1  12    1.69    0.71
  -4  -1  12    2.29    0.93
  -4  -1  12    2.41    0.65
  -4  -1  11    0.23    0.67
  -4  -1  11    1.32    0.67
  -4  -1  10    4.09    1.05
  -4  -1  10    3.79    0.95
  -4  -1   9   47.98    3.11
  -4  -1   9   50.67    3.04
  -4  -1   8    1.47    0.84
  -4  -1   8    0.22    0.68
  -4  -1   8    1.05    0.80
  -4  -1   7    2.01    0.91
  -4  -1   7    1.50    0.77
  -4  -1   7    3.01    1.22
  -4  -1   7   -0.40    0.67
  -4  -1   7    0.79    0.66
  -4  -1   7   -0.36    0.55
  -4  -1   6    0.20    0.61
  -4  -1   6    0.20    0.66
  -4  -1   6    1.50    1.33
  -4  -1   6    0.11    0.64
  -4  -1   6   -0.29    0.57
  -4  -1   6    0.42    0.62
  -4  -1   5    9.65    1.50
  -4  -1   5   11.69    2.35
  -4  -1   5    7.18    1.18
  -4  -1   5    9.49    1.15
  -4  -1   5   10.45    1.29
  -4  -1   5    6.58    1.14
  -4  -1   4    0.18    0.69
  -4  -1   4    1.80    1.25
  -4  -1   4    0.83    0.61
  -4  -1   4    2.92    0.79
  -4  -1   4    1.59    0.70
  -4  -1   4    0.85    0.60
  -4  -1   3   76.17    3.80
  -4  -1   3   79.22    5.62
  -4  -1   3   69.53    3.51
  -4  -1   3   84.50    3.99
  -4  -1   3   83.73    3.26
  -4  -1   3   75.24    3.66
  -4  -1   3   85.67    3.63
  -4  -1   2    1.57    0.94
  -4  -1   2    2.25    1.41
  -4  -1   2    2.25    0.87
  -4  -1   2    1.80    0.92
  -4  -1   2    1.69    0.82
  -4  -1   2    1.46    0.84
  -4  -1   1    0.65    0.59
  -4  -1   1    4.53    1.47
  -4  -1   1    0.85    0.52
  -4  -1   1    2.40    0.88
  -4  -1   1    3.32    0.89
  -4  -1   1    0.81    0.64
  -4  -1   0  101.25    4.26
  -4  -1   0   98.18    6.17
  -4  -1   0  102.51    4.05
  -4  -1   0   95.69    4.31
  -4  -1   0   96.27    3.94
  -4  -1   0  106.29    4.28
  -4  -1  -1   15.63    1.77
  -4  -1  -1   15.02    2.58
  -4  -1  -1   15.85    1.76
  -4  -1  -1   14.37    1.74
  -4  -1  -1   16.95    1.70
  -4  -1  -1   16.08    1.74
  -4  -1  -2   13.28    1.52
  -4  -1  -2   14.44    2.48
  -4  -1  -2   11.01    1.45
  -4  -1  -2   14.01    1.71
  -4  -1  -2   12.10    1.46
  -4  -1  -2   13.99    1.60
  -4  -1  -3    4.17    1.05
  -4  -1  -3    6.86    1.14
  -4  -1  -3    6.31    1.54
  -4  -1  -3    3.86    0.86
  -4  -1  -3    5.01    1.09
  -4  -1  -3    1.75    0.59
  -4  -1  -4    5.84    1.14
  -4  -1  -4    4.83    0.97
  -4  -1  -4    3.46    0.86
  -4  -1  -5    3.40    0.97
  -4  -1  -5    1.91    0.88
  -4  -1  -5    2.09    0.79
  -4  -1  -6    0.56    0.75
  -4  -1  -6   -0.11    0.65
  -4  -1  -7    2.40    0.88
  -4  -1  -7    2.95    0.92
  -4  -1  -8   11.73    1.54
  -4  -1  -8   13.21    1.58
  -4  -1  -9    1.58    0.77
  -4  -1  -9    1.49    0.82
  -4  -1 -10    1.13    0.59
  -4  -1 -10    1.42    0.85
  -4  -1 -11   27.28    2.23
  -4  -1 -12    6.28    1.13
  -4  -1 -13    1.00    0.50
  -4  -1 -13    0.79    0.58
  -4  -1 -14    5.50    0.93
  -4  -1 -14    3.54    0.85
  -4  -1 -15    0.10    0.43
  -4  -1 -15   -0.19    0.50
  -4  -1 -16   -0.95    0.50
  -4  -1 -17    1.14    0.53
  -4  -1 -18    0.35    0.41
  -4  -1 -18    0.54    0.45
  -4  -1 -19    6.78    0.76
  -4  -2  20    1.67    0.39
  -4  -2  19    2.46    0.52
  -4  -2  18    1.89    0.46
  -4  -2  17   -0.10    0.45
  -4  -2  17   -0.06    0.41
  -4  -2  16    0.69    0.51
  -4  -2  16    0.87    0.46
  -4  -2  15    1.51    0.71
  -4  -2  14    1.09    0.64
  -4  -2  14    0.65    0.63
  -4  -2  13    5.60    1.04
  -4  -2  13    5.32    1.05
  -4  -2  12    0.12    0.60
  -4  -2  12    0.46    0.60
  -4  -2  11    3.05    0.86
  -4  -2  11    3.55    1.00
  -4  -2  10    5.69    1.11
  -4  -2  10    3.44    0.92
  -4  -2   9    6.49    1.19
  -4  -2   9    4.56    1.10
  -4  -2   8    5.13    1.12
  -4  -2   8    4.73    1.01
  -4  -2   8    5.20    1.04
  -4  -2   8    7.63    1.26
  -4  -2   7    0.85    0.73
  -4  -2   7   -0.22    0.60
  -4  -2   7    0.86    0.59
  -4  -2   7    0.80    0.88
  -4  -2   6    2.96    0.88
  -4  -2   6    2.61    0.96
  -4  -2   6    2.52    0.70
  -4  -2   6    4.71    0.94
  -4  -2   6    3.58    0.98
  -4  -2   5    2.32    0.74
  -4  -2   5    2.54    0.95
  -4  -2   5    4.13    1.24
  -4  -2   5    2.34    0.81
  -4  -2   5    2.82    0.72
  -4  -2   5    1.35    0.63
  -4  -2   4   21.06    2.03
  -4  -2   4   21.38    3.09
  -4  -2   4   22.48    1.91
  -4  -2   4   22.58    1.81
  -4  -2   4   21.27    2.03
  -4  -2   4   26.40    2.05
  -4  -2   3    1.81    0.86
  -4  -2   3    3.79    1.56
  -4  -2   3    3.09    0.84
  -4  -2   3    2.87    0.77
  -4  -2   3    4.00    0.98
  -4  -2   3    2.37    0.94
  -4  -2   2    5.28    1.14
  -4  -2   2    5.26    1.74
  -4  -2   2    7.49    1.76
  -4  -2   2    6.55    1.11
  -4  -2   2    5.02    0.88
  -4  -2   2    6.36    1.13
  -4  -2   2    6.66    1.24
  -4  -2   1   20.52    1.98
  -4  -2   1   24.05    3.22
  -4  -2   1   19.43    2.67
  -4  -2   1   19.14    1.71
  -4  -2   1   17.33    1.57
  -4  -2   1   20.86    2.00
  -4  -2   1   19.87    1.82
  -4  -2   0  161.07    5.55
  -4  -2   0  165.46    8.28
  -4  -2   0  182.08    7.90
  -4  -2   0  181.18    5.29
  -4  -2   0  161.02    5.72
  -4  -2   0  171.09    4.99
  -4  -2   0  173.62    5.43
  -4  -2   0  157.69    5.60
  -4  -2  -1    9.38    1.43
  -4  -2  -1   11.87    2.35
  -4  -2  -1    8.13    2.07
  -4  -2  -1    7.84    1.26
  -4  -2  -1    8.09    1.55
  -4  -2  -1    9.54    1.34
  -4  -2  -1   10.21    1.51
  -4  -2  -1    8.41    1.31
  -4  -2  -2    4.82    1.04
  -4  -2  -2    6.92    1.22
  -4  -2  -2    7.13    1.88
  -4  -2  -2    4.62    0.93
  -4  -2  -2    4.47    1.12
  -4  -2  -2    4.16    0.84
  -4  -2  -2    5.42    1.12
  -4  -2  -3    0.10    0.66
  -4  -2  -3    0.95    0.60
  -4  -2  -3    1.04    1.22
  -4  -2  -3   -0.23    0.55
  -4  -2  -3    0.89    0.83
  -4  -2  -3    0.75    0.70
  -4  -2  -3    0.78    0.63
  -4  -2  -4    1.88    0.77
  -4  -2  -4    4.42    1.05
  -4  -2  -4    2.25    0.88
  -4  -2  -4    3.71    0.87
  -4  -2  -4    1.74    0.87
  -4  -2  -5   -0.79    0.62
  -4  -2  -5    1.84    0.81
  -4  -2  -5    0.07    0.54
  -4  -2  -5    0.84    0.64
  -4  -2  -6    7.83    1.36
  -4  -2  -6    6.72    1.28
  -4  -2  -6    7.42    1.11
  -4  -2  -6    7.94    1.29
  -4  -2  -7    4.95    1.15
  -4  -2  -7    7.85    1.15
  -4  -2  -7    6.92    1.22
  -4  -2  -8   20.60    2.06
  -4  -2  -8   23.10    1.86
  -4  -2  -8   18.86    1.87
  -4  -2  -9   70.68    3.64
  -4  -2  -9   65.92    3.58
  -4  -2  -9   73.20    3.26
  -4  -2 -10    4.64    0.94
  -4  -2 -10    3.54    1.03
  -4  -2 -10    5.94    0.97
  -4  -2 -11   16.34    1.73
  -4  -2 -11   18.55    1.86
  -4  -2 -11   19.99    1.65
  -4  -2 -12    8.88    1.31
  -4  -2 -12   10.54    1.16
  -4  -2 -13    4.07    0.94
  -4  -2 -13    4.06    0.76
  -4  -2 -14    2.16    0.73
  -4  -2 -15    0.05    0.47
  -4  -2 -15    0.46    0.52
  -4  -2 -16    0.40    0.47
  -4  -2 -16    0.17    0.41
  -4  -2 -17    0.49    0.35
  -4  -2 -17    0.82    0.49
  -4  -2 -18    0.02    0.29
  -4  -3  18    0.69    0.38
  -4  -3  17    0.41    0.48
  -4  -3  17    0.24    0.32
  -4  -3  16    0.91    0.56
  -4  -3  16    0.74    0.41
  -4  -3  15    1.17    0.59
  -4  -3  15   -0.04    0.51
  -4  -3  15    0.29    0.39
  -4  -3  14    0.04    0.51
  -4  -3  14   -0.23    0.53
  -4  -3  13    0.14    0.59
  -4  -3  13    0.03    0.50
  -4  -3  12    0.16    0.70
  -4  -3  12    0.04    0.48
  -4  -3  11    0.55    0.57
  -4  -3  11    0.86    0.60
  -4  -3  11    1.56    0.68
  -4  -3  10   -0.24    0.66
  -4  -3  10    0.50    0.54
  -4  -3  10    0.38    0.46
  -4  -3   9    1.32    0.66
  -4  -3   9    1.32    0.77
  -4  -3   9    1.63    0.58
  -4  -3   8    3.09    0.79
  -4  -3   8    2.77    0.98
  -4  -3   8    3.63    0.80
  -4  -3   8    3.98    0.98
  -4  -3   7    6.47    1.13
  -4  -3   7    5.78    1.23
  -4  -3   7    6.37    1.06
  -4  -3   7    7.95    1.16
  -4  -3   7    7.29    1.31
  -4  -3   6    2.97    0.85
  -4  -3   6    3.40    1.02
  -4  -3   6    2.55    0.70
  -4  -3   6    2.69    0.71
  -4  -3   6    3.41    0.99
  -4  -3   5    3.32    0.88
  -4  -3   5    2.16    0.82
  -4  -3   5    1.20    0.47
  -4  -3   5    1.45    0.64
  -4  -3   5    2.26    0.87
  -4  -3   4    2.31    0.88
  -4  -3   4    2.66    0.75
  -4  -3   4    3.88    0.81
  -4  -3   4    3.10    0.93
  -4  -3   3    1.46    0.82
  -4  -3   3    0.90    0.56
  -4  -3   3   -0.32    0.73
  -4  -3   2   35.56    2.62
  -4  -3   2   34.53    2.28
  -4  -3   2   38.84    2.75
  -4  -3   1    4.63    1.08
  -4  -3   1    4.66    1.01
  -4  -3   1    3.25    0.91
  -4  -3   1    4.69    1.15
  -4  -3   0    1.34    0.64
  -4  -3   0   -0.10    0.54
  -4  -3   0    1.18    0.74
  -4  -3   0    1.05    0.82
  -4  -3  -1    4.80    1.07
  -4  -3  -1    4.40    0.87
  -4  -3  -1    5.70    1.11
  -4  -3  -2   -0.45    0.64
  -4  -3  -2    0.70    0.48
  -4  -3  -2    1.11    0.75
  -4  -3  -3    3.22    0.80
  -4  -3  -3    3.57    1.02
  -4  -3  -3    2.71    0.90
  -4  -3  -4    4.72    1.10
  -4  -3  -4    6.15    1.02
  -4  -3  -4    6.19    1.15
  -4  -3  -5    1.40    0.73
  -4  -3  -5    2.22    0.68
  -4  -3  -5    2.52    0.87
  -4  -3  -6    0.34    0.56
  -4  -3  -6   -0.81    0.54
  -4  -3  -6    0.98    0.72
  -4  -3  -7   -0.49    0.55
  -4  -3  -7    0.67    0.51
  -4  -3  -8   26.08    1.98
  -4  -3  -8   27.78    2.20
  -4  -3  -9   89.54    3.93
  -4  -3  -9   91.21    3.67
  -4  -3  -9   90.92    3.96
  -4  -3 -10   43.17    2.75
  -4  -3 -10   47.82    2.57
  -4  -3 -10   49.84    2.82
  -4  -3 -11   54.02    2.99
  -4  -3 -11   59.80    2.77
  -4  -3 -11   58.07    2.99
  -4  -3 -12    2.34    0.74
  -4  -3 -12    1.71    0.68
  -4  -3 -12    0.63    0.47
  -4  -3 -13    2.47    0.72
  -4  -3 -13    2.88    0.79
  -4  -3 -13    3.93    0.72
  -4  -3 -14    1.86    0.64
  -4  -3 -14    1.85    0.67
  -4  -3 -14    1.59    0.48
  -4  -3 -15    0.50    0.46
  -4  -3 -15    0.12    0.30
  -4  -3 -15   -0.30    0.38
  -4  -3 -16    0.69    0.39
  -4  -4  16    0.16    0.40
  -4  -4  15    1.79    0.54
  -4  -4  15    0.88    0.52
  -4  -4  14    0.78    0.54
  -4  -4  14    0.32    0.45
  -4  -4  13    0.95    0.55
  -4  -4  13    1.07    0.60
  -4  -4  12    5.68    0.93
  -4  -4  12    7.04    1.02
  -4  -4  11   -0.45    0.56
  -4  -4  11    1.11    0.63
  -4  -4  10   37.83    2.48
  -4  -4  10   38.37    2.34
  -4  -4   9    6.17    1.10
  -4  -4   9    6.10    1.11
  -4  -4   8   -0.36    0.52
  -4  -4   8    0.35    0.70
  -4  -4   7    0.42    0.56
  -4  -4   7    1.53    0.78
  -4  -4   7    2.20    0.71
  -4  -4   7    1.23    0.82
  -4  -4   6    0.61    0.68
  -4  -4   6   -0.13    0.56
  -4  -4   6    0.64    0.61
  -4  -4   6    0.96    0.74
  -4  -4   5    1.15    0.76
  -4  -4   5    1.94    0.72
  -4  -4   5    0.93    0.66
  -4  -4   4    2.56    0.99
  -4  -4   4    2.28    0.65
  -4  -4   4    2.53    0.87
  -4  -4   3    0.46    0.77
  -4  -4   3   -0.74    0.54
  -4  -4   3   -0.21    0.63
  -4  -4   2    0.17    0.62
  -4  -4   2   -0.56    0.46
  -4  -4   2    0.07    0.59
  -4  -4   1   27.32    2.24
  -4  -4   1   24.43    1.89
  -4  -4   1   23.20    2.16
  -4  -4   0    1.16    0.78
  -4  -4   0    1.71    0.76
  -4  -4   0    0.00    0.61
  -4  -4  -1    1.09    0.72
  -4  -4  -1    0.04    0.55
  -4  -4  -1   -0.71    0.67
  -4  -4  -2   -0.32    0.67
  -4  -4  -2    0.13    0.45
  -4  -4  -2    0.01    0.59
  -4  -4  -3    0.90    0.55
  -4  -4  -3    1.33    0.74
  -4  -4  -4    1.72    0.71
  -4  -4  -4    2.03    0.68
  -4  -4  -5    0.44    0.48
  -4  -4  -5    0.03    0.55
  -4  -4  -6    3.21    0.78
  -4  -4  -6    2.01    0.77
  -4  -4  -7   48.29    2.63
  -4  -4  -7   48.21    2.81
  -4  -4  -8   36.36    2.25
  -4  -4  -8   39.37    2.50
  -4  -4  -9   18.57    1.56
  -4  -4  -9   20.52    1.78
  -4  -4 -10   30.86    1.94
  -4  -4 -10   33.77    2.17
  -4  -4 -11    1.86    0.62
  -4  -4 -11    1.24    0.63
  -4  -4 -12    0.80    0.44
  -4  -4 -12    0.67    0.50
  -4  -4 -13    2.96    0.58
  -4  -4 -13    1.68    0.51
  -4  -4 -14    0.98    0.41
  -4  -5  14    0.80    0.44
  -4  -5  13    7.20    0.84
  -4  -5  13    6.66    0.86
  -4  -5  12   19.64    1.48
  -4  -5  12   18.97    1.35
  -4  -5  11   47.06    2.40
  -4  -5  11   48.03    2.21
  -4  -5  10   24.50    1.87
  -4  -5  10   25.33    1.66
  -4  -5   9    4.51    0.81
  -4  -5   9    4.71    1.00
  -4  -5   8    4.80    0.99
  -4  -5   7    7.04    1.17
  -4  -5   6    2.47    0.86
  -4  -5   6    2.92    0.79
  -4  -5   5    0.23    0.60
  -4  -5   5    1.01    0.60
  -4  -5   5    0.21    0.64
  -4  -5   4   -0.13    0.68
  -4  -5   4    1.43    0.69
  -4  -5   4    0.69    0.63
  -4  -5   3    0.68    0.61
  -4  -5   3    0.32    0.56
  -4  -5   3    0.73    0.73
  -4  -5   2    0.07    0.60
  -4  -5   2    1.25    0.62
  -4  -5   2    0.83    0.66
  -4  -5   1    1.05    0.72
  -4  -5   1    1.13    0.53
  -4  -5   1    0.28    0.65
  -4  -5   0    2.10    0.77
  -4  -5   0    3.09    0.70
  -4  -5   0    2.10    0.77
  -4  -5  -1    0.87    0.64
  -4  -5  -1    1.13    0.60
  -4  -5  -1    1.01    0.76
  -4  -5  -2    0.27    0.53
  -4  -5  -2    0.12    0.44
  -4  -5  -2    1.63    0.75
  -4  -5  -3   -0.24    0.48
  -4  -5  -3    0.51    0.54
  -4  -5  -4    0.13    0.47
  -4  -5  -4   -1.43    0.74
  -4  -5  -5    0.19    0.44
  -4  -5  -5    0.53    0.58
  -4  -5  -6    0.40    0.47
  -4  -5  -6    0.20    0.54
  -4  -5  -7    2.74    0.71
  -4  -5  -7    2.44    0.72
  -4  -5  -8    6.36    0.89
  -4  -5  -8    8.16    1.05
  -4  -5  -9    1.11    0.52
  -4  -5  -9    0.45    0.46
  -4  -5 -10    1.01    0.48
  -4  -5 -10    0.74    0.41
  -4  -5 -11    2.38    0.56
  -4  -5 -12    0.64    0.35
  -4  -5 -13    0.79    0.31
  -4  -6  12   -0.59    0.37
  -4  -6  11   25.88    1.49
  -4  -6  10    0.75    0.52
  -4  -6   9    3.01    0.67
  -4  -6   8    4.82    0.84
  -4  -6   7    6.66    0.98
  -4  -6   6    1.22    0.60
  -4  -6   5    0.64    0.44
  -4  -6   4    4.92    0.89
  -4  -6   4    4.29    0.79
  -4  -6   3    2.90    0.79
  -4  -6   3    3.56    0.77
  -4  -6   2   16.64    1.48
  -4  -6   2   13.70    1.31
  -4  -6   1    4.31    0.87
  -4  -6   1    4.07    0.84
  -4  -6   0    3.23    0.73
  -4  -6   0    2.94    0.75
  -4  -6   0    3.75    0.92
  -4  -6  -1    1.24    0.53
  -4  -6  -1    1.30    0.54
  -4  -6  -1    2.09    0.69
  -4  -6  -2    3.09    0.72
  -4  -6  -2    4.14    0.81
  -4  -6  -3    0.64    0.43
  -4  -6  -3    2.32    0.65
  -4  -6  -4    0.34    0.40
  -4  -6  -4    1.62    0.62
  -4  -6  -5   -0.42    0.47
  -4  -6  -5    0.00    0.40
  -4  -6  -6    1.15    0.41
  -4  -6  -7    0.98    0.48
  -4  -6  -8    1.07    0.45
  -4  -6  -9    0.98    0.37
  -4  -6 -10   -0.07    0.24
  -4  -7   8   -0.60    0.31
  -4  -7   7    0.83    0.39
  -4  -7   6    0.21    0.32
  -4  -7   5    0.55    0.42
  -4  -7   4    2.95    0.59
  -4  -7   3    1.23    0.46
  -4  -7   2    6.84    0.72
  -4  -7   1    2.85    0.58
  -4  -7   0    3.97    0.61
  -4  -7  -1    1.47    0.44
  -4  -7  -2    0.24    0.28
  -4  -7  -3    1.06    0.37
  -4  -7  -4    0.61    0.32
  -4  -7  -5    0.39    0.26
  -5   6   7    1.06    0.35
  -5   6   6    0.47    0.33
  -5   6   6   -0.20    0.29
  -5   6   5    0.76    0.39
  -5   6   5    1.10    0.43
  -5   6   4    0.42    0.49
  -5   6   4    0.16    0.35
  -5   6   3    0.61    0.46
  -5   6   3    0.32    0.35
  -5   6   2    1.53    0.58
  -5   6   1    2.03    0.62
  -5   6   0    0.22    0.53
  -5   6  -1    0.38    0.52
  -5   6  -2    2.13    0.65
  -5   6  -3    1.42    0.57
  -5   6  -4    0.39    0.47
  -5   6  -5    2.79    0.62
  -5   6  -6    0.97    0.40
  -5   5  11    3.47    0.56
  -5   5  10    0.19    0.37
  -5   5   9    0.48    0.47
  -5   5   8    4.90    0.80
  -5   5   7    0.47    0.42
  -5   5   7    0.83    0.50
  -5   5   6   -0.03    0.44
  -5   5   6    0.53    0.47
  -5   5   5    0.63    0.45
  -5   5   5   -0.26    0.47
  -5   5   4    0.00    0.44
  -5   5   4    0.21    0.44
  -5   5   3    1.51    0.64
  -5   5   3    0.59    0.55
  -5   5   2   11.58    1.28
  -5   5   2   14.41    1.28
  -5   5   1    0.31    0.58
  -5   5   1    0.64    0.53
  -5   5   0    0.26    0.54
  -5   5   0    0.52    0.52
  -5   5  -1    2.35    0.72
  -5   5  -1    2.42    0.66
  -5   5  -2    0.00    0.49
  -5   5  -3    0.68    0.57
  -5   5  -3    0.72    0.47
  -5   5  -4    4.14    0.89
  -5   5  -4    3.14    0.72
  -5   5  -5    0.13    0.54
  -5   5  -5    0.90    0.50
  -5   5  -6    0.21    0.34
  -5   5  -6    0.55    0.54
  -5   5  -6    0.36    0.48
  -5   5  -7    1.77    0.55
  -5   5  -7    1.76    0.48
  -5   5  -7    2.27    0.65
  -5   5  -8    3.02    0.61
  -5   5  -8    4.19    0.76
  -5   5  -9    2.56    0.56
  -5   5  -9    3.01    0.68
  -5   5 -10    0.77    0.46
  -5   5 -11    3.00    0.57
  -5   4  13    3.31    0.53
  -5   4  12   -0.27    0.36
  -5   4  11    1.40    0.51
  -5   4  10    5.71    0.83
  -5   4   9    3.43    0.75
  -5   4   8    6.42    0.94
  -5   4   7   11.70    1.25
  -5   4   7    9.30    1.25
  -5   4   6    1.43    0.61
  -5   4   6    2.25    0.68
  -5   4   5    4.66    0.93
  -5   4   5    5.21    0.83
  -5   4   5    3.89    0.81
  -5   4   4    1.08    0.64
  -5   4   4    1.95    0.67
  -5   4   4   -0.18    0.50
  -5   4   3   -0.01    0.51
  -5   4   3   -0.79    0.52
  -5   4   2    0.63    0.55
  -5   4   2    0.51    0.58
  -5   4   1   10.21    1.37
  -5   4   1   10.86    1.29
  -5   4   0    9.46    1.30
  -5   4   0   10.88    1.31
  -5   4  -1    1.03    0.68
  -5   4  -1    0.03    0.43
  -5   4  -1    0.22    0.58
  -5   4  -2    1.17    0.66
  -5   4  -2    2.56    0.71
  -5   4  -2    1.40    0.65
  -5   4  -3    0.59    0.63
  -5   4  -3    0.46    0.50
  -5   4  -3    0.88    0.53
  -5   4  -4    1.22    0.64
  -5   4  -4    2.37    0.73
  -5   4  -4    1.18    0.56
  -5   4  -5   -1.56    0.69
  -5   4  -5   -0.59    0.60
  -5   4  -6    1.42    0.60
  -5   4  -6    0.55    0.61
  -5   4  -7    4.93    0.88
  -5   4  -7    4.30    0.91
  -5   4  -8    0.40    0.39
  -5   4  -8    1.12    0.55
  -5   4  -9    2.79    0.65
  -5   4  -9    4.03    0.82
  -5   4 -10    0.73    0.40
  -5   4 -10    1.29    0.63
  -5   4 -11    0.44    0.40
  -5   4 -11    0.11    0.55
  -5   4 -12   -0.06    0.43
  -5   4 -13    1.04    0.44
  -5   3  14    4.30    0.59
  -5   3  13    5.43    0.74
  -5   3  12    1.22    0.45
  -5   3  12    0.92    0.47
  -5   3  12    2.07    0.62
  -5   3  11    9.72    0.97
  -5   3  11   11.21    1.09
  -5   3  10    8.52    0.96
  -5   3  10    8.49    1.01
  -5   3  10   10.30    1.17
  -5   3   9   12.37    1.22
  -5   3   9   13.40    1.37
  -5   3   8    1.37    0.62
  -5   3   8    0.68    0.60
  -5   3   7   -0.53    0.50
  -5   3   7   -0.99    0.68
  -5   3   6    1.32    0.69
  -5   3   6    1.09    0.60
  -5   3   6   -0.30    0.58
  -5   3   5   14.22    1.55
  -5   3   5   11.75    1.34
  -5   3   5   12.27    1.40
  -5   3   4   17.95    1.72
  -5   3   4   18.25    1.64
  -5   3   4   17.85    1.66
  -5   3   3    0.29    0.57
  -5   3   3    0.75    0.64
  -5   3   3   -0.34    0.61
  -5   3   2    5.18    1.03
  -5   3   2    6.40    1.09
  -5   3   2    5.41    1.01
  -5   3   1    6.54    1.19
  -5   3   1    9.01    1.28
  -5   3   1    8.15    1.14
  -5   3   0    8.78    1.33
  -5   3   0   10.43    1.35
  -5   3   0   11.08    1.30
  -5   3   0   11.20    1.38
  -5   3  -1   13.79    1.61
  -5   3  -1   14.61    1.56
  -5   3  -1   14.61    1.56
  -5   3  -2   20.95    1.92
  -5   3  -2   21.58    1.89
  -5   3  -2   21.64    1.84
  -5   3  -3    0.31    0.70
  -5   3  -3    0.68    0.56
  -5   3  -3   -0.03    0.57
  -5   3  -4    0.18    0.58
  -5   3  -4    0.63    0.56
  -5   3  -5    1.34    0.75
  -5   3  -5    0.83    0.70
  -5   3  -5    0.09    0.63
  -5   3  -6    1.82    0.82
  -5   3  -6    2.65    0.80
  -5   3  -7    3.47    0.89
  -5   3  -7    5.05    0.93
  -5   3  -8    2.03    0.72
  -5   3  -9    0.16    0.57
  -5   3 -10    4.15    0.85
  -5   3 -11    0.31    0.50
  -5   3 -12    0.44    0.47
  -5   3 -13    0.54    0.44
  -5   3 -14    0.17    0.40
  -5   2  15    0.64    0.30
  -5   2  14    0.64    0.41
  -5   2  14    0.08    0.33
  -5   2  14   -0.13    0.30
  -5   2  13    0.30    0.42
  -5   2  13    0.78    0.40
  -5   2  13    0.73    0.40
  -5   2  12    0.36    0.42
  -5   2  12    0.27    0.40
  -5   2  12    0.18    0.36
  -5   2  11    4.03    0.79
  -5   2  11    4.07    0.74
  -5   2  11    4.93    0.84
  -5   2  10   -0.01    0.50
  -5   2  10   -0.21    0.41
  -5   2  10   -0.75    0.48
  -5   2   9    0.78    0.66
  -5   2   9   -0.45    0.42
  -5   2   9    0.94    0.59
  -5   2   8    1.04    0.57
  -5   2   8    1.07    0.54
  -5   2   8    0.65    0.49
  -5   2   7    1.51    0.68
  -5   2   7    1.21    0.59
  -5   2   6   12.76    1.48
  -5   2   6   13.34    1.45
  -5   2   5    8.86    1.22
  -5   2   5    8.40    1.19
  -5   2   4    6.71    1.17
  -5   2   4    3.44    0.85
  -5   2   4    5.09    1.00
  -5   2   3    8.77    1.35
  -5   2   3    7.40    1.18
  -5   2   3    8.73    1.24
  -5   2   2  101.78    4.36
  -5   2   2  102.53    4.10
  -5   2   2  108.98    4.11
  -5   2   2  101.54    4.04
  -5   2   1   53.24    3.11
  -5   2   1   48.86    2.97
  -5   2   1   57.10    3.03
  -5   2   1   51.08    2.86
  -5   2   0  112.33    4.49
  -5   2   0  123.28    4.57
  -5   2   0  115.90    4.47
  -5   2   0  111.10    4.28
  -5   2  -1    5.16    1.12
  -5   2  -1    5.51    1.24
  -5   2  -1    3.91    1.03
  -5   2  -1    4.27    1.04
  -5   2  -2   14.57    1.62
  -5   2  -2   12.48    1.57
  -5   2  -2   13.58    1.64
  -5   2  -2   14.30    1.54
  -5   2  -3    6.38    1.15
  -5   2  -3    5.48    1.04
  -5   2  -3    6.77    1.13
  -5   2  -4   10.69    1.49
  -5   2  -4   10.71    1.34
  -5   2  -5   -0.02    0.60
  -5   2  -5    0.67    0.55
  -5   2  -6    1.40    0.73
  -5   2  -6    0.79    0.59
  -5   2  -7    4.37    0.99
  -5   2  -7    3.39    0.89
  -5   2  -8    0.25    0.44
  -5   2  -8    0.12    0.56
  -5   2  -8    0.39    0.63
  -5   2  -9    0.43    0.51
  -5   2  -9    0.23    0.60
  -5   2  -9    0.79    0.63
  -5   2 -10    0.23    0.53
  -5   2 -10   -0.39    0.51
  -5   2 -10    0.35    0.53
  -5   2 -11   -0.82    0.48
  -5   2 -11    0.85    0.58
  -5   2 -12    1.52    0.56
  -5   2 -12    0.37    0.49
  -5   2 -13    0.57    0.36
  -5   2 -13   -0.58    0.43
  -5   2 -14    0.04    0.29
  -5   2 -14    1.60    0.57
  -5   1  16    0.86    0.38
  -5   1  15    1.16    0.44
  -5   1  14    1.60    0.54
  -5   1  13    0.35    0.45
  -5   1  12    0.16    0.42
  -5   1  12   -0.23    0.36
  -5   1  11    1.93    0.65
  -5   1  11    2.24    0.61
  -5   1  10    1.26    0.71
  -5   1  10    1.59    0.61
  -5   1   9    0.96    0.62
  -5   1   9    0.27    0.45
  -5   1   8    0.92    0.57
  -5   1   8   -0.49    0.54
  -5   1   7    2.34    0.79
  -5   1   7    2.65    0.73
  -5   1   6    3.93    1.00
  -5   1   6    3.00    0.82
  -5   1   5    3.16    0.87
  -5   1   5    2.53    0.69
  -5   1   4    6.61    1.15
  -5   1   4    6.37    0.99
  -5   1   3    1.14    0.55
  -5   1   3    0.35    0.54
  -5   1   3    0.70    0.64
  -5   1   2   39.05    2.55
  -5   1   2   39.15    2.56
  -5   1   2   36.88    2.41
  -5   1   1    9.62    1.45
  -5   1   1    9.65    1.37
  -5   1   1    9.63    1.35
  -5   1   0   48.45    2.89
  -5   1   0   44.10    2.86
  -5   1   0   43.84    2.66
  -5   1  -1    7.99    1.25
  -5   1  -1    9.53    1.40
  -5   1  -1    7.40    1.18
  -5   1  -2    1.11    0.75
  -5   1  -2    0.29    0.60
  -5   1  -2    0.56    0.52
  -5   1  -3   -0.30    0.60
  -5   1  -3    0.63    0.53
  -5   1  -3   -0.02    0.49
  -5   1  -3    0.93    0.57
  -5   1  -4    0.87    0.64
  -5   1  -4    0.51    0.53
  -5   1  -4   -1.12    0.62
  -5   1  -5    0.51    0.55
  -5   1  -5    1.19    0.69
  -5   1  -5    0.13    0.55
  -5   1  -6   -0.35    0.47
  -5   1  -6    0.19    0.57
  -5   1  -6    0.06    0.59
  -5   1  -7   15.75    1.74
  -5   1  -7   16.93    1.64
  -5   1  -7   18.44    1.73
  -5   1  -8    0.50    0.52
  -5   1  -8    0.41    0.57
  -5   1  -8    0.58    0.62
  -5   1  -9   14.80    1.64
  -5   1  -9   16.36    1.56
  -5   1  -9   15.49    1.56
  -5   1 -10   -0.30    0.48
  -5   1 -10    0.56    0.56
  -5   1 -10    1.19    0.69
  -5   1 -11   -0.39    0.48
  -5   1 -11    0.28    0.51
  -5   1 -12    0.30    0.43
  -5   1 -12    0.89    0.52
  -5   1 -13   -0.26    0.37
  -5   1 -13    0.35    0.44
  -5   1 -14    0.48    0.38
  -5   1 -14    1.08    0.49
  -5   1 -15    0.53    0.33
  -5   0  16    0.14    0.31
  -5   0  15   -0.20    0.41
  -5   0  14    0.23    0.45
  -5   0  13    1.08    0.53
  -5   0  12    0.00    0.49
  -5   0  11    0.54    0.51
  -5   0  10    0.50    0.62
  -5   0  10    1.84    0.54
  -5   0   9   -0.50    0.47
  -5   0   9    0.24    0.42
  -5   0   8    3.94    1.07
  -5   0   8    3.94    0.93
  -5   0   8    4.39    0.82
  -5   0   7    1.76    0.83
  -5   0   7    1.48    0.77
  -5   0   7    1.40    0.62
  -5   0   6    0.47    0.61
  -5   0   6    1.41    0.74
  -5   0   6    1.57    0.61
  -5   0   5    0.01    0.66
  -5   0   5    2.02    0.71
  -5   0   5    1.54    0.73
  -5   0   4   -0.01    0.60
  -5   0   4    0.95    0.56
  -5   0   4    0.78    0.62
  -5   0   3   -0.12    0.61
  -5   0   3   -0.41    0.70
  -5   0   3    0.10    0.47
  -5   0   2    0.08    0.57
  -5   0   2   -0.05    0.56
  -5   0   2    0.28    0.55
  -5   0   2    0.56    0.56
  -5   0   2   -0.24    0.50
  -5   0   1    1.09    0.65
  -5   0   1    1.56    0.73
  -5   0   1    0.78    0.72
  -5   0   1    1.62    0.73
  -5   0   1    1.81    0.66
  -5   0   0    2.67    0.88
  -5   0   0    0.58    0.56
  -5   0   0    1.26    0.66
  -5   0   0    1.42    0.65
  -5   0   0    0.88    0.59
  -5   0  -1    0.55    0.56
  -5   0  -1    0.06    0.62
  -5   0  -1   -0.39    0.58
  -5   0  -1    0.45    0.53
  -5   0  -2    2.36    0.90
  -5   0  -2    2.06    0.81
  -5   0  -2    0.42    0.56
  -5   0  -2    1.48    0.68
  -5   0  -3    5.88    1.09
  -5   0  -3    5.78    1.15
  -5   0  -3    5.24    0.97
  -5   0  -3    6.45    1.11
  -5   0  -4    1.28    0.61
  -5   0  -4    0.91    0.53
  -5   0  -4    0.39    0.52
  -5   0  -5    0.33    0.51
  -5   0  -5    1.47    0.75
  -5   0  -5    0.59    0.59
  -5   0  -6    3.35    0.84
  -5   0  -6    3.29    0.97
  -5   0  -6    2.45    0.80
  -5   0  -7    6.61    1.08
  -5   0  -7    5.64    1.08
  -5   0  -7    6.27    1.05
  -5   0  -8    4.28    0.92
  -5   0  -8    3.84    0.95
  -5   0  -8    4.01    0.98
  -5   0  -9    6.46    1.05
  -5   0  -9    6.64    1.16
  -5   0  -9    7.14    1.03
  -5   0 -10    5.61    0.97
  -5   0 -10    4.17    0.93
  -5   0 -11    1.46    0.65
  -5   0 -11   -0.13    0.45
  -5   0 -12    0.66    0.42
  -5   0 -12    0.44    0.42
  -5   0 -13    0.15    0.39
  -5   0 -14    0.14    0.38
  -5   0 -15    0.50    0.34
  -5  -1  16    0.53    0.36
  -5  -1  15    0.56    0.41
  -5  -1  14    3.76    0.71
  -5  -1  13    1.58    0.58
  -5  -1  12   11.15    1.27
  -5  -1  12    6.74    0.96
  -5  -1  11    1.82    0.71
  -5  -1  11    1.55    0.62
  -5  -1  10    7.72    1.08
  -5  -1  10    6.92    1.06
  -5  -1   9    4.70    1.04
  -5  -1   9    4.59    0.89
  -5  -1   8    1.84    0.76
  -5  -1   8    0.79    0.62
  -5  -1   8    1.52    0.54
  -5  -1   7    2.51    0.80
  -5  -1   7    2.49    0.74
  -5  -1   7    1.96    0.65
  -5  -1   6    5.06    1.14
  -5  -1   6    4.39    0.89
  -5  -1   6    4.41    0.83
  -5  -1   6    4.37    0.82
  -5  -1   5    0.03    0.62
  -5  -1   5    1.30    0.65
  -5  -1   5    0.41    0.50
  -5  -1   5   -0.19    0.48
  -5  -1   4    1.11    0.78
  -5  -1   4    0.38    0.59
  -5  -1   4    0.02    0.52
  -5  -1   4    0.20    0.51
  -5  -1   3    0.88    0.85
  -5  -1   3   -0.07    0.48
  -5  -1   3   -0.21    0.55
  -5  -1   3   -0.57    0.59
  -5  -1   2    0.43    0.53
  -5  -1   2    0.48    0.50
  -5  -1   2   -0.39    0.70
  -5  -1   1    5.95    1.15
  -5  -1   1    7.75    1.18
  -5  -1   1    5.81    1.06
  -5  -1   1    5.63    1.02
  -5  -1   0    1.08    0.91
  -5  -1   0    1.06    0.67
  -5  -1   0    0.76    0.53
  -5  -1   0    1.55    0.75
  -5  -1  -1    0.42    0.65
  -5  -1  -1    0.17    0.43
  -5  -1  -1    0.31    0.60
  -5  -1  -1    1.70    0.76
  -5  -1  -2    1.36    0.66
  -5  -1  -2    1.84    0.71
  -5  -1  -2    1.10    0.72
  -5  -1  -2    1.66    0.69
  -5  -1  -2    1.70    0.69
  -5  -1  -3    1.14    0.68
  -5  -1  -3   -0.31    0.52
  -5  -1  -3   -0.36    0.55
  -5  -1  -4   -0.18    0.61
  -5  -1  -4    1.26    0.59
  -5  -1  -4    0.48    0.53
  -5  -1  -5    3.00    0.95
  -5  -1  -5    3.11    0.84
  -5  -1  -5    2.60    0.81
  -5  -1  -6    0.56    0.63
  -5  -1  -6    1.24    0.67
  -5  -1  -6    0.32    0.60
  -5  -1  -7    0.15    0.50
  -5  -1  -7   -0.22    0.64
  -5  -1  -7    1.44    0.69
  -5  -1  -8    7.23    1.15
  -5  -1  -8    7.65    1.18
  -5  -1  -8    6.72    1.05
  -5  -1  -9    1.85    0.68
  -5  -1  -9    2.90    0.83
  -5  -1 -10   -0.06    0.52
  -5  -1 -11    2.57    0.70
  -5  -1 -12    0.70    0.51
  -5  -1 -13    1.54    0.58
  -5  -1 -14    1.33    0.45
  -5  -2  15    0.20    0.29
  -5  -2  14    1.45    0.47
  -5  -2  13    5.78    0.80
  -5  -2  13    5.11    0.76
  -5  -2  12    5.86    0.85
  -5  -2  12    5.80    0.83
  -5  -2  11    5.09    0.87
  -5  -2  11    5.50    0.84
  -5  -2  10    1.27    0.66
  -5  -2  10    1.24    0.52
  -5  -2   9    2.81    0.87
  -5  -2   9    2.68    0.68
  -5  -2   8    1.39    0.69
  -5  -2   8    1.37    0.61
  -5  -2   7    0.55    0.55
  -5  -2   7    0.42    0.48
  -5  -2   6    3.34    0.99
  -5  -2   6    2.81    0.67
  -5  -2   6    3.53    0.80
  -5  -2   5    4.95    1.07
  -5  -2   5    5.98    0.93
  -5  -2   5    6.57    1.08
  -5  -2   5    6.61    0.90
  -5  -2   4    4.25    1.03
  -5  -2   4    2.12    0.69
  -5  -2   4    4.39    0.84
  -5  -2   4    4.17    0.93
  -5  -2   3   10.66    1.39
  -5  -2   3   13.54    1.40
  -5  -2   3   13.04    1.48
  -5  -2   3   12.96    1.37
  -5  -2   2    1.07    0.73
  -5  -2   2    0.31    0.50
  -5  -2   2    0.56    0.62
  -5  -2   2    0.88    0.66
  -5  -2   1    2.12    0.77
  -5  -2   1    2.48    0.75
  -5  -2   1    2.09    0.64
  -5  -2   1    2.41    0.70
  -5  -2   1    2.24    0.74
  -5  -2   0    0.82    0.75
  -5  -2   0    1.04    0.57
  -5  -2   0    0.36    0.54
  -5  -2   0    0.64    0.51
  -5  -2  -1    1.95    0.86
  -5  -2  -1    0.71    0.54
  -5  -2  -1    2.30    0.82
  -5  -2  -1    0.64    0.61
  -5  -2  -2    0.71    0.62
  -5  -2  -2   -0.47    0.52
  -5  -2  -2    0.35    0.59
  -5  -2  -3    2.01    0.76
  -5  -2  -3    1.35    0.62
  -5  -2  -4    1.66    0.70
  -5  -2  -4    1.17    0.66
  -5  -2  -5    4.56    0.99
  -5  -2  -5    5.43    1.03
  -5  -2  -6    1.80    0.72
  -5  -2  -6    0.35    0.47
  -5  -2  -7    2.30    0.74
  -5  -2  -8    6.75    1.03
  -5  -2  -9    0.83    0.56
  -5  -2 -10    0.17    0.44
  -5  -2 -11   -0.18    0.44
  -5  -2 -12    1.07    0.47
  -5  -2 -13    0.22    0.32
  -5  -3  13    1.68    0.51
  -5  -3  12    0.75    0.46
  -5  -3  12    0.43    0.28
  -5  -3  11    2.24    0.61
  -5  -3  11    1.95    0.47
  -5  -3  10   -0.21    0.50
  -5  -3  10    1.30    0.40
  -5  -3   9    0.03    0.48
  -5  -3   9   -0.28    0.36
  -5  -3   8    0.22    0.54
  -5  -3   8   -0.17    0.43
  -5  -3   7    2.51    0.81
  -5  -3   7    1.47    0.45
  -5  -3   6    0.02    0.58
  -5  -3   6    0.44    0.41
  -5  -3   5    0.33    0.54
  -5  -3   5    0.96    0.65
  -5  -3   4   11.60    1.46
  -5  -3   4   12.38    1.39
  -5  -3   3    4.61    1.06
  -5  -3   3    6.59    1.08
  -5  -3   2   16.39    1.71
  -5  -3   2   21.21    1.58
  -5  -3   2   18.17    1.64
  -5  -3   2   19.55    1.51
  -5  -3   1    2.63    0.82
  -5  -3   1    2.58    0.70
  -5  -3   1    2.59    0.68
  -5  -3   1    1.68    0.73
  -5  -3   0    0.89    0.64
  -5  -3   0    1.06    0.59
  -5  -3   0    0.17    0.49
  -5  -3   0    1.11    0.62
  -5  -3  -1    2.92    0.78
  -5  -3  -1    1.74    0.54
  -5  -3  -1    1.93    0.69
  -5  -3  -1    2.15    0.68
  -5  -3  -2    0.49    0.52
  -5  -3  -2    0.55    0.56
  -5  -3  -3   -0.13    0.41
  -5  -3  -3    0.77    0.53
  -5  -3  -4    4.28    0.74
  -5  -3  -4    2.83    0.77
  -5  -3  -5    9.67    1.00
  -5  -3  -5   10.54    1.30
  -5  -3  -6    2.68    0.56
  -5  -3  -6    2.57    0.75
  -5  -3  -7    4.14    0.85
  -5  -3  -8    9.90    1.10
  -5  -3  -9    6.76    0.91
  -5  -3 -10    0.31    0.41
  -5  -3 -11    0.02    0.33
  -5  -4  11    0.89    0.34
  -5  -4  10    0.17    0.42
  -5  -4   9   -0.26    0.42
  -5  -4   8    0.03    0.47
  -5  -4   7    0.39    0.52
  -5  -4   6    0.87    0.55
  -5  -4   5    0.77    0.54
  -5  -4   4    2.94    0.74
  -5  -4   4    3.21    0.75
  -5  -4   3    1.58    0.53
  -5  -4   3    1.62    0.64
  -5  -4   2    5.29    0.93
  -5  -4   2    5.92    0.84
  -5  -4   2    4.40    0.89
  -5  -4   1    0.88    0.53
  -5  -4   1    2.04    0.61
  -5  -4   1    1.81    0.65
  -5  -4   0    1.39    0.61
  -5  -4   0    0.93    0.54
  -5  -4   0    0.07    0.49
  -5  -4  -1   -0.18    0.38
  -5  -4  -1   -0.86    0.47
  -5  -4  -2    3.44    0.65
  -5  -4  -2    2.32    0.66
  -5  -4  -3    0.21    0.38
  -5  -4  -3    0.63    0.53
  -5  -4  -4    0.86    0.41
  -5  -4  -4    0.68    0.47
  -5  -4  -5   10.73    0.95
  -5  -4  -5   11.34    1.16
  -5  -4  -6    0.58    0.35
  -5  -4  -6    0.64    0.51
  -5  -4  -7   35.46    1.47
  -5  -4  -7   43.20    1.96
  -5  -4  -8    5.28    0.69
  -5  -4  -9    1.42    0.37
  -5  -5   9    0.51    0.30
  -5  -5   8   -0.40    0.35
  -5  -5   7    0.16    0.36
  -5  -5   6   -0.18    0.37
  -5  -5   5    0.61    0.43
  -5  -5   4   -0.23    0.38
  -5  -5   3   -0.11    0.36
  -5  -5   2    0.16    0.32
  -5  -5   1    0.94    0.45
  -5  -5   0    0.31    0.33
  -5  -5   0   -0.16    0.41
  -5  -5  -1   -0.86    0.37
  -5  -5  -1   -0.66    0.48
  -5  -5  -2   -0.80    0.38
  -5  -5  -2   -0.32    0.36
  -5  -5  -3    2.45    0.48
  -5  -5  -3    1.78    0.51
  -5  -5  -4    0.50    0.28
  -5  -5  -4    0.16    0.32
  -5  -5  -5   11.12    0.83
  -6   3   7   -0.09    0.28
  -6   3   6    0.29    0.31
  -6   3   5   -0.23    0.38
  -6   3   4    0.00    0.39
  -6   3   3   -0.72    0.44
  -6   3   2   -0.20    0.39
  -6   3   1    0.03    0.39
  -6   3   0    0.15    0.40
  -6   3  -1    0.47    0.43
  -6   3  -2    0.84    0.40
  -6   3  -3    0.39    0.39
  -6   2   8    2.59    0.45
  -6   2   7    0.25    0.37
  -6   2   7    0.53    0.35
  -6   2   6    1.28    0.45
  -6   2   5    0.67    0.42
  -6   2   4   -0.66    0.47
  -6   2   3   -0.21    0.43
  -6   2   2    1.25    0.51
  -6   2   1    5.99    0.83
  -6   2   0    0.90    0.54
  -6   2  -1   -0.10    0.43
  -6   2  -2   -0.69    0.47
  -6   2  -3    0.48    0.49
  -6   2  -4    1.27    0.51
  -6   2  -5    1.88    0.55
  -6   1   9    1.52    0.42
  -6   1   8    0.89    0.42
  -6   1   8    0.63    0.33
  -6   1   7    3.65    0.65
  -6   1   7    2.64    0.49
  -6   1   6   10.28    1.01
  -6   1   6   10.02    0.91
  -6   1   5   12.47    1.13
  -6   1   5   11.99    1.03
  -6   1   4    6.23    0.89
  -6   1   4    6.23    0.84
  -6   1   3   30.10    1.74
  -6   1   3   28.02    1.62
  -6   1   2   10.95    1.08
  -6   1   1    2.86    0.67
  -6   1   0    1.10    0.59
  -6   1  -1    2.67    0.62
  -6   1  -2    1.56    0.56
  -6   1  -3    1.97    0.60
  -6   1  -4    1.05    0.57
  -6   1  -5    1.36    0.54
  -6   1  -6    0.74    0.46
  -6   0   9    2.18    0.47
  -6   0   8    1.92    0.50
  -6   0   7    0.43    0.42
  -6   0   6    1.92    0.55
  -6   0   6    2.54    0.52
  -6   0   5    1.75    0.56
  -6   0   5    1.13    0.43
  -6   0   4   42.29    2.05
  -6   0   4   41.51    1.85
  -6   0   3    8.00    1.01
  -6   0   3    7.31    0.87
  -6   0   2    8.57    0.93
  -6   0   1    1.65    0.56
  -6   0   0    0.59    0.49
  -6   0  -1    1.21    0.50
  -6   0  -2    1.19    0.57
  -6   0  -3    1.25    0.52
  -6   0  -4    1.28    0.56
  -6   0  -5    2.44    0.61
  -6  -1   8    0.55    0.27
  -6  -1   7    0.05    0.27
  -6  -1   6    1.02    0.41
  -6  -1   5    0.42    0.39
  -6  -1   4    2.74    0.53
  -6  -1   3   -0.01    0.34
  -6  -1   2   -0.36    0.34
  -6  -1   1    0.58    0.41
  -6  -1   0   -0.26    0.41
  -6  -1  -1   -0.14    0.40
  -6  -1  -1    0.54    0.32
  -6  -1  -2    1.41    0.49
  -6  -1  -2    2.87    0.55
  -6  -1  -3    0.11    0.33
  -6  -1  -4   -0.21    0.28
  -6  -2   0   -0.43    0.33
  -6  -2  -1   -0.37    0.31
  -6  -2  -2    0.41    0.34
   0   0   0    0.00    0.00
TITL e0360_AA-48 in P-1
REM P-1 (#2 in standard setting)
CELL 1.54184   5.074790   8.072010  20.862588  92.4398  91.9855  94.2536
ZERR    4.00   0.000320   0.000483   0.001535   0.0054   0.0055   0.0050
LATT  1
SFAC C H N O
UNIT 44.00 40.00 4.00 4.00
TREF
HKLF 4
END
_computing_structure_solution     'SHELXT 2018/2 (Sheldrick, 2018)'
;
_shelx_hkl_checksum     32392
_shelx_res_file
;
TITL 0360
    J2.res
    created by SHELXL-2018/3 at 16:50:57 on 04-Feb-2020
CELL  1.54184    5.0789    8.0801   20.8682    92.481    91.984    94.253
ZERR  2 0.0004    0.0006    0.0019     0.007     0.007     0.006
LATT 1
SFAC C H O
UNIT 38 36 14
L.S. 10
PLAN  5
CONF
BOND
list 10
MORE -1
BOND $H
HTAB
HTAB O4 O3
HTAB C16 O3
EQIV $1 x+1, y, z
HTAB C16 O3_$1
HTAB C18 O5
EQIV $2 x-1, y, z
HTAB C18 O7_$2
HTAB C17 O4
fmap 2
ACTA
WGHT    0.090200    0.053400
FVAR       0.74175
O1    3    0.410486    0.288041    0.270441    11.00000    0.06282    0.05166 =
         0.05750   -0.00974   -0.00028    0.00942
O2    3    0.367200    0.598758    0.399726    11.00000    0.07823    0.05845 =
         0.06007   -0.01447    0.00363    0.00796
O7    3    0.345024    0.102186    0.160675    11.00000    0.07793    0.05863 =
         0.06916   -0.01241    0.00650    0.01450
O3    3    0.012168    0.696252    0.308885    11.00000    0.07435    0.05776 =
         0.08233   -0.01527    0.00112    0.01811
O4    3   -0.252701    0.640559    0.200331    11.00000    0.07546    0.06262 =
         0.08468   -0.00558   -0.00465    0.02002
AFIX 147
H4    2   -0.209283    0.687910    0.235051    11.00000   -1.50000
AFIX   0
O6    3    0.001861    0.185501    0.066674    11.00000    0.07446    0.08196 =
         0.05890   -0.01550    0.00090    0.00285
O5    3   -0.307137    0.456351    0.084876    11.00000    0.08680    0.07190 =
         0.07734    0.00432   -0.01779    0.00377
C9    1    0.230153    0.334128    0.226261    11.00000    0.05505    0.04963 =
         0.05474   -0.00232    0.00371    0.00382
C2    1    0.461506    0.376362    0.327477    11.00000    0.05505    0.04919 =
         0.05414   -0.00705    0.00576    0.00131
C1    1    0.662676    0.300012    0.366625    11.00000    0.05446    0.04965 =
         0.05911   -0.00224    0.00362    0.00107
C3    1    0.328905    0.514465    0.341024    11.00000    0.06160    0.04859 =
         0.05652   -0.00787    0.00636    0.00155
C10   1    0.086183    0.472104    0.237203    11.00000    0.05853    0.04740 =
         0.05827   -0.00164    0.00505    0.00252
C8    1    0.195123    0.234945    0.170310    11.00000    0.06117    0.05098 =
         0.05846   -0.00530    0.00634    0.00472
C4    1    0.132722    0.569592    0.296663    11.00000    0.05950    0.04722 =
         0.06570   -0.00576    0.00962    0.00396
C5    1   -0.102159    0.510583    0.190268    11.00000    0.05912    0.05026 =
         0.07019   -0.00061    0.00356    0.00624
C7    1    0.015270    0.277749    0.123239    11.00000    0.06285    0.05704 =
         0.05598   -0.00465    0.00387   -0.00223
C11   1    0.790860    0.167989    0.339126    11.00000    0.06746    0.05386 =
         0.06387   -0.00805   -0.00254    0.00646
AFIX  43
H11   2    0.747162    0.131003    0.297010    11.00000   -1.20000
AFIX   0
C6    1   -0.132156    0.417997    0.132577    11.00000    0.06169    0.05848 =
         0.06509    0.00388   -0.00360    0.00123
C13   1    1.048697    0.145708    0.435819    11.00000    0.06694    0.06446 =
         0.07658    0.00669   -0.00654    0.00846
AFIX  43
H13   2    1.178385    0.095483    0.458888    11.00000   -1.20000
AFIX   0
C12   1    0.980134    0.092499    0.373534    11.00000    0.06948    0.05649 =
         0.08163   -0.00387   -0.00228    0.01484
AFIX  43
H12   2    1.062501    0.004788    0.354580    11.00000   -1.20000
AFIX   0
C15   1    0.731760    0.350875    0.429876    11.00000    0.07368    0.06849 =
         0.06081   -0.00852    0.00153    0.01333
AFIX  43
H15   2    0.648243    0.437172    0.449493    11.00000   -1.20000
AFIX   0
C14   1    0.922076    0.274950    0.463663    11.00000    0.07823    0.08056 =
         0.06104   -0.00564   -0.00658    0.01116
AFIX  43
H14   2    0.966483    0.310908    0.505855    11.00000   -1.20000
AFIX   0
C16   1    0.510213    0.758101    0.397590    11.00000    0.07529    0.06135 =
         0.08713   -0.02118   -0.00248    0.00411
AFIX 137
H16A  2    0.429300    0.821692    0.365563    11.00000   -1.50000
H16B  2    0.689782    0.743522    0.387050    11.00000   -1.50000
H16C  2    0.507312    0.815778    0.438727    11.00000   -1.50000
AFIX   0
C18   1   -0.247147    0.115661    0.042303    11.00000    0.08000    0.09076 =
         0.08965   -0.02965   -0.00238   -0.00306
AFIX 137
H18A  2   -0.223724    0.046870    0.004568    11.00000   -1.50000
H18B  2   -0.356737    0.203034    0.031583    11.00000   -1.50000
H18C  2   -0.329956    0.049683    0.074221    11.00000   -1.50000
AFIX   0
C19   1    0.231838   -0.050220    0.181539    11.00000    0.12904    0.05599 =
         0.14185    0.00519    0.02030    0.01765
AFIX 137
H19A  2    0.058829   -0.073200    0.161721    11.00000   -1.50000
H19B  2    0.218626   -0.043294    0.227342    11.00000   -1.50000
H19C  2    0.341133   -0.137746    0.169734    11.00000   -1.50000
AFIX   0
C17   1   -0.243639    0.609158    0.056193    11.00000    0.16436    0.08516 =
         0.10680    0.03116   -0.04702   -0.00542
AFIX 137
H17A  2   -0.331407    0.608230    0.014676    11.00000   -1.50000
H17B  2   -0.056050    0.624212    0.051646    11.00000   -1.50000
H17C  2   -0.300412    0.698631    0.082812    11.00000   -1.50000
AFIX   0
HKLF 4
REM  0360
REM wR2 = 0.1738, GooF = S = 1.033, Restrained GooF = 1.033 for all data
REM R1 = 0.0562 for 2408 Fo > 4sig(Fo) and 0.0778 for all 3458 data
REM 240 parameters refined using 0 restraints
END
WGHT      0.0903      0.0531
REM Instructions for potential hydrogen bonds
HTAB O4 O3
HTAB C16 O3
HTAB C16 O3_$1
HTAB C18 O5
HTAB C18 O7_$2
HTAB C17 O4
REM Highest difference peak  0.219,  deepest hole -0.180,  1-sigma level  0.048
Q1    1  -0.4243  0.1395  0.0645  11.00000  0.05    0.22
Q2    1   0.1411  0.2529  0.2095  11.00000  0.05    0.18
Q3    1   0.3363  0.4062  0.3498  11.00000  0.05    0.18
Q4    1   0.6279  0.2929  0.3979  11.00000  0.05    0.17
Q5    1   0.0713  0.5308  0.2067  11.00000  0.05    0.16
;
_shelx_res_checksum     6349
