# Supplementary material for: Crystal, mol­ecular structure and Hirshheld surface analysis of 5-hy­droxy-3,6,7,8-tetra­meth­oxy­flavone
Source: Acta Crystallogr E Crystallogr Commun. 2020 Oct 13;76(Pt 11):1748–51. doi: 10.1107/S2056989020013596 (PMC7643244; doi:10.1107/S2056989020013596)
Supplement: Supplementary file 2 [file e-76-01748-Isup2.hkl]

data_I                                                                          
_shelx_title ' 0360'                                                            
_shelx_refln_list_code          4                                               
_shelx_F_calc_maximum      134.24                                               
_exptl_crystal_F_000       376.00                                               
_reflns_d_resolution_high  0.7943                                               
                                                                                
loop_                                                                           
 _space_group_symop_operation_xyz                                               
 'x, y, z'                                                                      
 '-x, -y, -z'                                                                   
                                                                                
_cell_length_a     5.0789                                                       
_cell_length_b     8.0801                                                       
_cell_length_c    20.8682                                                       
_cell_angle_alpha  92.481                                                       
_cell_angle_beta   91.984                                                       
_cell_angle_gamma  94.253                                                       
                                                                                
_shelx_F_squared_multiplier     1.000                                           
                                                                                
loop_                                                                           
 _refln_index_h                                                                 
 _refln_index_k                                                                 
 _refln_index_l                                                                 
 _refln_F_squared_calc                                                          
 _refln_F_squared_meas                                                          
 _refln_F_squared_sigma                                                         
 _refln_observed_status                                                         
   1   0   0       1462.89       1459.68        10.52 o                         
   2   0   0         65.85         56.46         2.82 o                         
   3   0   0        445.27        439.44         9.08 o                         
   4   0   0         43.75         42.39         1.41 o                         
   5   0   0          1.04          2.29         0.52 o                         
   6   0   0          0.65          1.07         0.89 o                         
  -6   1   0          2.72          2.00         1.07 o                         
  -5   1   0         84.91         82.62         2.94 o                         
  -4   1   0          0.07          1.05         0.66 o                         
  -3   1   0          2.63          4.00         1.49 o                         
  -2   1   0         12.83         13.48         1.41 o                         
  -1   1   0         55.27         52.31         2.78 o                         
   0   1   0       4294.26       5430.07       107.46 o                         
   1   1   0         77.12         72.06         2.97 o                         
   2   1   0        213.56        176.76         3.85 o                         
   3   1   0          0.28          0.80         1.97 o                         
   4   1   0        182.63        182.28         3.24 o                         
   5   1   0          2.24          1.96         0.61 o                         
   6   1   0          0.00         -0.47         0.75 o                         
  -6   2   0          1.38          1.64         0.98 o                         
  -5   2   0        208.06        210.23         4.13 o                         
  -4   2   0          1.68          0.06         0.65 o                         
  -3   2   0        149.31        146.15         8.43 o                         
  -2   2   0        985.74        929.24        18.83 o                         
  -1   2   0         81.83         95.86         4.31 o                         
   0   2   0        384.65        448.13        13.62 o                         
   1   2   0         12.98         14.18         1.44 o                         
   2   2   0        170.11        147.30         5.01 o                         
   3   2   0        180.83        162.10         6.26 o                         
   4   2   0        320.66        307.73         5.39 o                         
   5   2   0          0.09          1.27         0.52 o                         
   6   2   0          0.14         -0.60         0.60 o                         
  -6   3   0          1.05          0.27         0.73 o                         
  -5   3   0         17.93         19.00         1.22 o                         
  -4   3   0        109.10        114.02         7.87 o                         
  -3   3   0          0.40         -0.33         1.36 o                         
  -2   3   0         26.88         30.39         3.65 o                         
  -1   3   0       1266.05       1343.83        14.55 o                         
   0   3   0         19.76         18.26         1.31 o                         
   1   3   0         24.55         29.52         2.20 o                         
   2   3   0         27.54         27.17         3.69 o                         
   3   3   0          1.08          4.00         1.85 o                         
   4   3   0          0.10          1.45         0.60 o                         
   5   3   0          0.66          1.40         0.52 o                         
  -5   4   0         16.52         18.56         1.68 o                         
  -4   4   0         86.95         98.27         4.86 o                         
  -3   4   0          7.57         10.50         1.60 o                         
  -2   4   0         10.76         11.32         2.47 o                         
  -1   4   0        447.86        643.60        22.91 o                         
   0   4   0         91.42        106.51         9.63 o                         
   1   4   0         58.95         48.07         3.07 o                         
   2   4   0        359.44        328.20        12.45 o                         
   3   4   0          0.00         -0.30         0.58 o                         
   4   4   0          0.00          1.60         0.85 o                         
   5   4   0          0.08          1.36         0.64 o                         
  -5   5   0          0.32          0.71         0.68 o                         
  -4   5   0          4.88          6.78         1.82 o                         
  -3   5   0        119.41        122.79         4.89 o                         
  -2   5   0         25.19         32.04         4.20 o                         
  -1   5   0        261.13        355.44        11.76 o                         
   0   5   0        236.17        248.17        12.09 o                         
   1   5   0         13.94          9.46         1.59 o                         
   2   5   0         13.97         12.51         2.47 o                         
   3   5   0         99.00         99.23         4.32 o                         
   4   5   0          3.88          4.62         0.78 o                         
   5   5   0          0.06          0.18         0.47 o                         
  -5   6   0          0.02          0.40         0.96 o                         
  -4   6   0         17.12         18.72         1.66 o                         
  -3   6   0          9.15          6.27         1.44 o                         
  -2   6   0          5.09          6.09         1.56 o                         
  -1   6   0         81.33         89.06         3.15 o                         
   0   6   0          2.66          1.76         1.51 o                         
   1   6   0          0.22          0.22         0.71 o                         
   2   6   0          5.33          6.76         1.56 o                         
   3   6   0         39.94         39.08         1.98 o                         
   4   6   0          4.57          5.96         0.83 o                         
  -4   7   0          7.38          9.08         1.16 o                         
  -3   7   0         34.10         35.02         3.09 o                         
  -2   7   0        117.13        105.85         5.71 o                         
  -1   7   0          5.59          5.81         0.81 o                         
   0   7   0          2.95          2.59         0.61 o                         
   1   7   0         52.46         44.77         3.65 o                         
   2   7   0          0.01          0.36         0.61 o                         
   3   7   0          0.43          1.43         0.65 o                         
   4   7   0          6.41          7.22         1.11 o                         
  -4   8   0          0.42          0.93         0.78 o                         
  -3   8   0          0.94          1.89         1.15 o                         
  -2   8   0         12.48         13.27         1.36 o                         
  -1   8   0         88.06         94.67         4.64 o                         
   0   8   0          0.61         -0.33         0.59 o                         
   1   8   0          1.82         -0.07         0.84 o                         
   2   8   0         11.34         10.01         1.51 o                         
   3   8   0          0.78          1.63         0.95 o                         
  -3   9   0          1.88          1.69         0.73 o                         
  -2   9   0          1.35          0.80         0.78 o                         
  -1   9   0          7.11          5.75         0.87 o                         
   0   9   0          7.54          7.64         0.98 o                         
   1   9   0          5.00          3.40         1.00 o                         
   2   9   0         25.32         26.03         1.89 o                         
   0  10   0          2.27          2.09         0.58 o                         
   0 -10   1          2.84          2.73         0.60 o                         
  -2  -9   1          1.21          1.96         0.49 o                         
  -1  -9   1          2.12          0.71         0.76 o                         
   0  -9   1          0.97          1.62         0.65 o                         
   1  -9   1          1.12          0.84         0.79 o                         
   2  -9   1          2.02          2.60         0.93 o                         
   3  -9   1          0.19          1.27         0.58 o                         
  -3  -8   1          0.05          0.84         0.65 o                         
  -2  -8   1          3.58          1.42         0.75 o                         
  -1  -8   1          0.40         -0.71         1.05 o                         
   0  -8   1          4.27          3.70         0.92 o                         
   1  -8   1          0.37          1.01         0.76 o                         
   2  -8   1          0.84         -0.04         0.57 o                         
   3  -8   1          1.33          2.51         1.02 o                         
   4  -8   1          2.11          2.14         0.87 o                         
  -4  -7   1          3.13          5.18         1.05 o                         
  -3  -7   1          4.21          3.07         1.28 o                         
  -2  -7   1          3.72          4.39         0.89 o                         
  -1  -7   1          5.51          4.85         1.34 o                         
   0  -7   1         13.87         14.14         1.50 o                         
   1  -7   1         37.00         43.84         2.07 o                         
   2  -7   1          1.97          2.16         1.25 o                         
   3  -7   1         24.06         28.50         2.84 o                         
   4  -7   1          0.31          0.89         0.64 o                         
  -4  -6   1          5.44          7.61         1.10 o                         
  -3  -6   1          0.50          0.52         0.79 o                         
  -2  -6   1         83.34         86.75         3.43 o                         
  -1  -6   1         25.09         24.79         1.71 o                         
   0  -6   1        146.87        157.12         8.42 o                         
   1  -6   1        199.13        223.83         4.29 o                         
   2  -6   1         85.28         87.13         5.18 o                         
   3  -6   1         66.58         63.38         4.27 o                         
   4  -6   1          0.44          3.09         1.42 o                         
   5  -6   1          0.40          0.69         0.95 o                         
  -5  -5   1          0.13          1.71         0.82 o                         
  -4  -5   1          2.44          1.52         0.65 o                         
  -3  -5   1          1.39          2.37         0.72 o                         
  -2  -5   1          5.76          7.16         1.17 o                         
  -1  -5   1        180.27        190.28         6.83 o                         
   0  -5   1          1.83          2.00         2.04 o                         
   1  -5   1        157.98        225.81         9.34 o                         
   2  -5   1         28.37         19.99         3.25 o                         
   3  -5   1        149.49        172.74         5.41 o                         
   4  -5   1          2.21          2.00         0.75 o                         
   5  -5   1          3.79          4.34         0.88 o                         
  -5  -4   1          2.23          2.83         0.62 o                         
  -4  -4   1         42.61         45.42         2.18 o                         
  -3  -4   1          3.40          4.12         0.70 o                         
  -2  -4   1         82.15         83.90         6.16 o                         
  -1  -4   1         33.70         34.59         2.58 o                         
   0  -4   1          9.11          7.57         0.78 o                         
   1  -4   1        276.07        303.73         9.91 o                         
   2  -4   1          2.58          8.16         2.07 o                         
   3  -4   1        131.08        130.61         8.72 o                         
   4  -4   1          2.42          4.60         0.94 o                         
   5  -4   1          0.30          0.65         0.56 o                         
  -5  -3   1          2.90          4.36         0.66 o                         
  -4  -3   1          5.42          7.84         0.93 o                         
  -3  -3   1         11.92         14.01         2.69 o                         
  -2  -3   1        365.24        337.14        11.60 o                         
  -1  -3   1          6.32          4.56         0.97 o                         
   0  -3   1        507.68        608.52         9.94 o                         
   1  -3   1          7.43          4.66         0.77 o                         
   2  -3   1         44.25         46.17         4.16 o                         
   3  -3   1         37.05         38.60         4.62 o                         
   4  -3   1         76.37         75.48         2.60 o                         
   5  -3   1         24.09         26.10         1.65 o                         
   6  -3   1          0.11          0.85         0.78 o                         
  -5  -2   1          4.87          4.12         0.58 o                         
  -4  -2   1         37.48         35.83         1.36 o                         
  -3  -2   1          0.74          2.49         1.24 o                         
  -2  -2   1        132.98        126.69         2.83 o                         
  -1  -2   1       1753.37       1651.99        23.55 o                         
   0  -2   1       2347.08       2710.15        29.61 o                         
   1  -2   1        518.61        532.29        11.07 o                         
   2  -2   1         34.54         26.12         3.45 o                         
   3  -2   1        222.26        212.04        10.12 o                         
   4  -2   1         46.67         39.93         1.85 o                         
   5  -2   1          1.93          8.56         1.00 o                         
   6  -2   1          0.07         -0.18         0.78 o                         
  -6  -1   1          1.72          1.05         0.75 o                         
  -5  -1   1         12.12         11.48         1.00 o                         
  -4  -1   1          3.83          3.14         1.08 o                         
  -3  -1   1          0.19          1.21         0.64 o                         
  -2  -1   1         13.80         17.16         1.26 o                         
  -1  -1   1       1401.85       1441.09        10.93 o                         
   0  -1   1       2905.57       3724.19       157.95 o                         
   1  -1   1         87.11         86.46         3.67 o                         
   2  -1   1         50.72         44.37         3.44 o                         
   3  -1   1        160.68        160.98         8.29 o                         
   4  -1   1          4.82          3.05         0.48 o                         
   5  -1   1         15.27         15.04         1.33 o                         
   6  -1   1          4.34          4.85         1.13 o                         
  -6   0   1          1.13          3.00         1.02 o                         
  -5   0   1          2.42          2.49         0.57 o                         
  -4   0   1          0.37          1.15         0.47 o                         
  -3   0   1        278.16        242.65         5.53 o                         
  -2   0   1       1291.19       1194.53        19.42 o                         
  -1   0   1       1093.32       1180.29        11.13 o                         
   1   0   1         13.17         11.11         0.93 o                         
   2   0   1        145.35        126.89         3.64 o                         
   3   0   1        247.62        314.31        11.45 o                         
   4   0   1         33.82         32.46         1.27 o                         
   5   0   1          1.01          0.33         0.52 o                         
   6   0   1          2.32          2.20         0.91 o                         
  -6   1   1          2.22          5.20         1.22 o                         
  -5   1   1         16.67         17.51         1.46 o                         
  -4   1   1         31.60         28.55         1.28 o                         
  -3   1   1         26.85         26.30         3.45 o                         
  -2   1   1          1.86          2.29         1.18 o                         
  -1   1   1        375.13        424.13         8.69 o                         
   0   1   1       1618.31       1905.80        14.56 o                         
   1   1   1       3480.79       3212.34        24.80 o                         
   2   1   1          0.08         -0.52         0.52 o                         
   3   1   1        127.30        115.84         9.47 o                         
   4   1   1         29.27         28.66         1.36 o                         
   5   1   1          0.28          1.01         0.52 o                         
   6   1   1          0.05          0.43         0.62 o                         
  -6   2   1         13.24         10.89         1.51 o                         
  -5   2   1         90.48         95.70         2.73 o                         
  -4   2   1          3.27          1.99         0.80 o                         
  -3   2   1        203.67        161.36         8.87 o                         
  -2   2   1          8.22         11.25         1.96 o                         
  -1   2   1       2472.51       2417.43        30.83 o                         
   0   2   1          4.55          4.95         0.59 o                         
   1   2   1         98.65         93.81         3.28 o                         
   2   2   1          0.06          0.38         0.67 o                         
   3   2   1        138.57        132.69         5.77 o                         
   4   2   1         10.30         16.52         0.97 o                         
   5   2   1          2.74          2.30         0.76 o                         
   6   2   1          0.05         -0.56         0.56 o                         
  -6   3   1          0.02          0.05         0.71 o                         
  -5   3   1         17.29         14.51         1.26 o                         
  -4   3   1         85.78         86.92         3.33 o                         
  -3   3   1         29.81         31.17         4.13 o                         
  -2   3   1        658.66        682.62        16.78 o                         
  -1   3   1         23.05         26.90         2.58 o                         
   0   3   1         88.74        100.94         2.53 o                         
   1   3   1          1.84          2.77         0.98 o                         
   2   3   1         10.80          9.49         2.11 o                         
   3   3   1         82.52         72.27         4.43 o                         
   4   3   1         11.11          8.95         1.05 o                         
   5   3   1          3.56          3.93         0.59 o                         
  -5   4   1         18.52         19.20         1.71 o                         
  -4   4   1         96.14        107.43         4.95 o                         
  -3   4   1         25.18         25.58         2.25 o                         
  -2   4   1         90.24        103.91         6.76 o                         
  -1   4   1       1298.93       1751.63        46.69 o                         
   0   4   1          1.52          3.18         1.56 o                         
   1   4   1        102.83        127.35         5.14 o                         
   2   4   1          0.12          1.54         1.58 o                         
   3   4   1          7.59          7.17         0.82 o                         
   4   4   1          0.08          0.20         0.80 o                         
   5   4   1          0.24         -0.62         0.62 o                         
  -5   5   1          0.36          0.88         0.71 o                         
  -4   5   1         11.63         11.89         2.14 o                         
  -3   5   1         33.46         27.47         2.93 o                         
  -2   5   1        143.69        158.33         9.03 o                         
  -1   5   1         11.49         12.50         2.07 o                         
   0   5   1         30.37         32.88         2.79 o                         
   1   5   1        303.33        282.17         8.64 o                         
   2   5   1         16.16         16.18         1.33 o                         
   3   5   1         31.79         37.15         2.92 o                         
   4   5   1          1.15          1.83         0.69 o                         
   5   5   1          0.01         -0.53         0.53 o                         
  -5   6   1          3.59          3.69         1.13 o                         
  -4   6   1          0.38         -0.58         0.66 o                         
  -3   6   1          0.51          1.53         0.95 o                         
  -2   6   1          1.54          1.44         1.02 o                         
  -1   6   1         78.33         84.19         3.07 o                         
   0   6   1         70.12         82.92         9.47 o                         
   1   6   1          6.23          5.28         1.25 o                         
   2   6   1          6.76          6.52         1.26 o                         
   3   6   1         37.93         43.92         2.07 o                         
   4   6   1          2.33          2.73         0.60 o                         
  -4   7   1          0.61          0.56         0.60 o                         
  -3   7   1         10.79          9.63         1.84 o                         
  -2   7   1         24.47         19.21         2.56 o                         
  -1   7   1          6.40          2.87         1.32 o                         
   0   7   1          2.12          0.57         0.71 o                         
   1   7   1          3.16          1.17         1.17 o                         
   2   7   1          0.31         -0.15         0.61 o                         
   3   7   1          3.90          5.16         0.89 o                         
   4   7   1          1.75          2.67         0.80 o                         
  -4   8   1          0.02         -0.53         0.67 o                         
  -3   8   1          3.12          3.31         1.15 o                         
  -2   8   1         52.07         43.33         3.44 o                         
  -1   8   1          4.69          4.82         2.15 o                         
   0   8   1          0.11          0.41         1.18 o                         
   1   8   1          7.51          6.87         1.56 o                         
   2   8   1          0.05          0.75         0.80 o                         
   3   8   1          0.03         -0.13         0.58 o                         
  -3   9   1          0.86          1.82         0.75 o                         
  -2   9   1          1.41          0.93         0.76 o                         
  -1   9   1         10.52         10.77         1.28 o                         
   0   9   1          6.16          7.86         0.96 o                         
   1   9   1         19.38         18.23         1.93 o                         
   2   9   1         35.81         41.86         2.04 o                         
   0  10   1          0.95          0.40         0.40 o                         
   0 -10   2          3.83          3.71         0.69 o                         
  -2  -9   2          0.23          0.19         0.41 o                         
  -1  -9   2          0.63          0.25         0.75 o                         
   0  -9   2          1.18          1.14         0.48 o                         
   1  -9   2         44.00         45.69         2.04 o                         
   2  -9   2          0.28          0.55         0.67 o                         
   3  -9   2          0.30          0.11         0.51 o                         
  -3  -8   2          1.83          1.89         0.87 o                         
  -2  -8   2          1.34          2.04         0.91 o                         
  -1  -8   2          3.42          2.02         0.96 o                         
   0  -8   2          0.05          0.24         0.63 o                         
   1  -8   2        139.51        160.32         4.07 o                         
   2  -8   2         29.80         30.86         2.98 o                         
   3  -8   2          6.38          7.69         1.47 o                         
   4  -8   2          5.25          5.40         1.02 o                         
  -4  -7   2         12.82         12.43         1.31 o                         
  -3  -7   2          2.68          2.94         0.55 o                         
  -2  -7   2          0.28         -0.21         0.62 o                         
  -1  -7   2         10.16          5.38         1.34 o                         
   0  -7   2          0.32          0.20         0.80 o                         
   1  -7   2         59.18         61.36         2.96 o                         
   2  -7   2          3.64          2.31         2.64 o                         
   3  -7   2          5.68          7.62         1.62 o                         
   4  -7   2          5.28          5.74         1.51 o                         
  -4  -6   2         24.82         27.51         2.67 o                         
  -3  -6   2          9.07          9.82         1.06 o                         
  -2  -6   2         33.11         34.66         1.81 o                         
  -1  -6   2          2.66          3.47         0.95 o                         
   0  -6   2        146.12        166.62         3.59 o                         
   1  -6   2          2.07          2.42         0.55 o                         
   2  -6   2         24.90         24.57         2.66 o                         
   3  -6   2         16.17         18.66         1.70 o                         
   4  -6   2          2.04          3.54         1.40 o                         
   5  -6   2          2.86          3.87         1.18 o                         
  -5  -5   2          0.24          0.29         0.58 o                         
  -4  -5   2          0.69          1.29         0.66 o                         
  -3  -5   2         26.10         25.27         1.69 o                         
  -2  -5   2         44.16         53.91         3.64 o                         
  -1  -5   2        140.05        140.68         9.49 o                         
   0  -5   2       1142.17       1197.31        28.08 o                         
   1  -5   2         92.48        133.06         7.23 o                         
   2  -5   2         32.06         41.49         4.89 o                         
   3  -5   2          0.92          3.60         0.92 o                         
   4  -5   2          0.48          0.05         1.31 o                         
   5  -5   2          0.16          0.00         0.89 o                         
  -5  -4   2         11.18          9.65         0.93 o                         
  -4  -4   2          0.02         -0.27         0.57 o                         
  -3  -4   2          6.75          5.79         0.73 o                         
  -2  -4   2         40.08         28.99         2.57 o                         
  -1  -4   2         90.83         96.82         4.81 o                         
   0  -4   2       1040.10       1220.18        14.82 o                         
   1  -4   2        252.03        280.85         9.78 o                         
   2  -4   2          4.10          4.53         1.69 o                         
   3  -4   2         27.59         26.79         3.94 o                         
   4  -4   2        128.61        132.83         4.56 o                         
   5  -4   2          1.48          3.16         0.74 o                         
  -5  -3   2         34.56         34.73         1.63 o                         
  -4  -3   2         74.45         65.70         2.65 o                         
  -3  -3   2          8.23          5.83         1.87 o                         
  -2  -3   2        672.01        650.60        11.50 o                         
  -1  -3   2         70.96         75.14         2.29 o                         
   0  -3   2        480.05        537.08         6.20 o                         
   1  -3   2        439.94        474.62        11.58 o                         
   2  -3   2        109.15         87.79         5.82 o                         
   3  -3   2         22.16         22.30         3.64 o                         
   4  -3   2        933.42        915.11        10.66 o                         
   5  -3   2         41.82         38.90         1.98 o                         
   6  -3   2          0.46          1.53         0.73 o                         
  -5  -2   2          1.63          1.21         0.55 o                         
  -4  -2   2         12.24         10.94         0.82 o                         
  -3  -2   2          0.73          4.39         1.79 o                         
  -2  -2   2        246.76        212.74         4.40 o                         
  -1  -2   2       9971.32       9655.30        57.12 o                         
   0  -2   2        183.92        202.01         5.63 o                         
   1  -2   2          0.13          2.32         0.99 o                         
   2  -2   2        409.37        417.24        12.21 o                         
   3  -2   2          0.07          2.89         1.78 o                         
   4  -2   2         56.51         55.05         2.61 o                         
   5  -2   2         22.07         25.04         1.45 o                         
   6  -2   2          0.12         -0.85         0.85 o                         
  -6  -1   2          0.03         -0.62         0.62 o                         
  -5  -1   2          0.19          0.42         0.59 o                         
  -4  -1   2          0.02          3.29         0.68 o                         
  -3  -1   2          6.06          4.86         0.76 o                         
  -2  -1   2         87.10         74.04         2.55 o                         
  -1  -1   2      13049.25      13476.57        87.46 o                         
   0  -1   2       2309.60       2518.07        27.08 o                         
   1  -1   2       2751.32       2611.64        31.64 o                         
   2  -1   2       2414.81       2328.08        32.90 o                         
   3  -1   2          8.90         13.63         2.71 o                         
   4  -1   2          1.76          2.09         0.55 o                         
   5  -1   2          0.77          1.12         0.63 o                         
   6  -1   2          2.31          2.84         1.02 o                         
  -6   0   2         14.29         15.58         1.69 o                         
  -5   0   2          0.14          0.21         0.44 o                         
  -4   0   2          5.33          6.55         0.60 o                         
  -3   0   2          0.05          1.44         1.24 o                         
  -2   0   2         97.45         72.91         3.10 o                         
  -1   0   2        103.49        113.68         5.32 o                         
   0   0   2       1614.54       2251.15        24.08 o                         
   1   0   2        188.41        179.82         3.43 o                         
   2   0   2          6.37          5.09         0.70 o                         
   3   0   2        318.38        366.42         8.10 o                         
   4   0   2         24.61         24.08         1.10 o                         
   5   0   2          3.71          2.63         0.68 o                         
   6   0   2          2.58          2.16         1.04 o                         
  -6   1   2         18.16         19.90         1.96 o                         
  -5   1   2         71.92         69.67         2.63 o                         
  -4   1   2         13.50         12.44         0.88 o                         
  -3   1   2         16.11         14.82         1.95 o                         
  -2   1   2          6.90         11.32         1.93 o                         
  -1   1   2       1293.36       1512.00        20.61 o                         
   0   1   2        160.19        171.59         3.51 o                         
   1   1   2         45.26         43.95         1.33 o                         
   2   1   2         50.53         50.08         3.12 o                         
   3   1   2        158.44        155.31        10.38 o                         
   4   1   2         25.77         23.61         1.21 o                         
   5   1   2          3.18          2.79         0.56 o                         
   6   1   2          3.19          4.18         1.33 o                         
  -6   2   2          3.41          2.27         0.93 o                         
  -5   2   2        195.88        188.72         3.77 o                         
  -4   2   2          7.33          7.05         0.87 o                         
  -3   2   2          0.11         -0.67         0.87 o                         
  -2   2   2         20.02         23.63         2.76 o                         
  -1   2   2         78.16         66.98         3.67 o                         
   0   2   2          8.29          6.96         0.74 o                         
   1   2   2        383.55        412.84         7.44 o                         
   2   2   2          0.03          2.24         0.98 o                         
   3   2   2          2.45          1.97         0.75 o                         
   4   2   2          9.77          9.41         0.74 o                         
   5   2   2          0.20          0.29         0.60 o                         
   6   2   2          0.07          0.75         0.62 o                         
  -6   3   2          0.03         -0.36         0.71 o                         
  -5   3   2         10.19         10.32         1.09 o                         
  -4   3   2         78.61         79.91         3.03 o                         
  -3   3   2         31.03         31.53         4.13 o                         
  -2   3   2        484.47        468.58         9.61 o                         
  -1   3   2        881.87        970.66        17.58 o                         
   0   3   2        210.36        211.85         5.91 o                         
   1   3   2        144.23        135.03         4.71 o                         
   2   3   2         28.05         27.95         3.71 o                         
   3   3   2        138.50        135.05         7.27 o                         
   4   3   2          1.71          0.82         0.78 o                         
   5   3   2          1.76          0.94         0.69 o                         
  -5   4   2          1.46          1.04         0.73 o                         
  -4   4   2          1.28          2.05         0.91 o                         
  -3   4   2          1.86          1.71         0.76 o                         
  -2   4   2          3.82          7.17         1.26 o                         
  -1   4   2        302.79        364.16        10.83 o                         
   0   4   2        177.99        214.62         9.76 o                         
   1   4   2         15.11         17.50         1.98 o                         
   2   4   2         67.28         54.58         5.18 o                         
   3   4   2          2.17          3.81         0.80 o                         
   4   4   2          0.16         -0.06         0.57 o                         
   5   4   2          5.62          5.45         1.02 o                         
  -5   5   2         18.80         23.90         2.57 o                         
  -4   5   2         52.44         49.26         2.72 o                         
  -3   5   2          6.80          3.89         0.85 o                         
  -2   5   2        211.73        253.86        11.54 o                         
  -1   5   2          0.06          1.45         1.40 o                         
   0   5   2         23.21         20.93         2.36 o                         
   1   5   2         35.87         30.34         2.82 o                         
   2   5   2         19.62         18.33         1.71 o                         
   3   5   2        226.54        234.03         7.06 o                         
   4   5   2          0.16          0.98         0.76 o                         
   5   5   2          0.02         -0.48         0.48 o                         
  -5   6   2          1.88          2.78         1.05 o                         
  -4   6   2          0.10          1.76         0.78 o                         
  -3   6   2          9.92          7.67         1.62 o                         
  -2   6   2          6.55         10.43         1.96 o                         
  -1   6   2         12.24         13.05         1.25 o                         
   0   6   2          5.06          4.37         1.02 o                         
   1   6   2         18.23         16.67         1.92 o                         
   2   6   2          0.17          2.18         1.31 o                         
   3   6   2          0.02          0.32         0.57 o                         
   4   6   2          5.98          6.60         0.98 o                         
  -4   7   2          1.33          1.92         0.71 o                         
  -3   7   2         13.80         13.43         2.04 o                         
  -2   7   2        148.04        125.50         6.18 o                         
  -1   7   2          9.93          7.88         1.24 o                         
   0   7   2         37.48         40.04         3.84 o                         
   1   7   2          1.27         -1.09         1.09 o                         
   2   7   2          0.81         -0.94         0.94 o                         
   3   7   2          1.06          0.86         0.74 o                         
   4   7   2          0.42          0.44         0.51 o                         
  -4   8   2          0.01         -0.03         0.45 o                         
  -3   8   2          8.81         11.69         1.67 o                         
  -2   8   2          2.42          2.31         0.96 o                         
  -1   8   2          0.09          0.09         0.58 o                         
   0   8   2          8.09          9.47         1.53 o                         
   1   8   2         24.53         29.64         2.85 o                         
   2   8   2         69.38         76.86         3.74 o                         
   3   8   2          0.17          0.98         0.65 o                         
  -3   9   2          2.36          1.05         0.44 o                         
  -2   9   2         13.43         14.32         1.76 o                         
  -1   9   2          0.69          0.89         0.56 o                         
   0   9   2          3.90          1.64         0.96 o                         
   1   9   2          0.84          2.64         1.00 o                         
   2   9   2         22.11         22.83         1.49 o                         
   0  10   2          9.88          7.52         0.85 o                         
  -2  -9   3          0.50          0.78         0.67 o                         
  -1  -9   3          0.14         -0.73         0.78 o                         
   0  -9   3          7.93          9.00         1.07 o                         
   1  -9   3          4.01          4.00         0.79 o                         
   2  -9   3          1.01          1.76         1.02 o                         
   3  -9   3          0.06         -0.41         0.41 o                         
  -3  -8   3          1.15          1.94         0.85 o                         
  -2  -8   3          2.16          3.62         1.04 o                         
  -1  -8   3          0.00         -1.11         1.11 o                         
   0  -8   3          9.35          8.40         1.17 o                         
   1  -8   3          2.48          3.39         0.76 o                         
   2  -8   3          4.81          5.24         1.01 o                         
   3  -8   3         10.78         12.38         1.67 o                         
   4  -8   3          0.11          0.09         0.69 o                         
  -4  -7   3          0.00          2.24         0.84 o                         
  -3  -7   3          0.06          0.18         0.45 o                         
  -2  -7   3          6.05          6.19         1.02 o                         
  -1  -7   3         19.60         17.80         1.62 o                         
   0  -7   3         84.73         82.70         3.49 o                         
   1  -7   3          0.34          0.99         1.05 o                         
   2  -7   3         67.96         69.68         3.28 o                         
   3  -7   3          1.52          2.44         0.87 o                         
   4  -7   3          0.33          1.00         0.89 o                         
  -4  -6   3          4.71          5.95         1.00 o                         
  -3  -6   3          0.00         -0.54         0.54 o                         
  -2  -6   3          9.94          9.61         2.84 o                         
  -1  -6   3         45.52         45.96         2.10 o                         
   0  -6   3          2.85          3.62         0.73 o                         
   1  -6   3          6.34         10.08         1.15 o                         
   2  -6   3         78.77         74.75         3.40 o                         
   3  -6   3          4.11          2.62         0.78 o                         
   4  -6   3          0.58          0.65         1.04 o                         
   5  -6   3          1.48          2.58         1.04 o                         
  -5  -5   3          0.15         -0.20         0.65 o                         
  -4  -5   3          0.56          1.02         0.65 o                         
  -3  -5   3          3.16          2.40         0.70 o                         
  -2  -5   3         84.49         96.79         4.32 o                         
  -1  -5   3          2.32          2.84         1.54 o                         
   0  -5   3          0.37          1.04         1.53 o                         
   1  -5   3          1.15          0.25         1.15 o                         
   2  -5   3         19.22         20.32         3.60 o                         
   3  -5   3        121.61        128.82         3.89 o                         
   4  -5   3         24.82         23.68         1.97 o                         
   5  -5   3          0.67          1.28         0.66 o                         
  -5  -4   3          1.97          2.90         0.74 o                         
  -4  -4   3          0.06         -0.42         0.66 o                         
  -3  -4   3          4.53          2.66         0.60 o                         
  -2  -4   3         11.19         10.80         2.53 o                         
  -1  -4   3        269.71        279.60         7.17 o                         
   0  -4   3         29.36         34.07         2.94 o                         
   1  -4   3         10.36         10.27         2.09 o                         
   2  -4   3         59.01         52.62         5.11 o                         
   3  -4   3        307.01        310.75         7.91 o                         
   4  -4   3          0.65          1.23         0.70 o                         
   5  -4   3          1.96          1.17         0.57 o                         
  -5  -3   3         12.06         10.46         1.80 o                         
  -4  -3   3          0.94          1.23         0.86 o                         
  -3  -3   3          9.36          9.69         2.53 o                         
  -2  -3   3         38.43         26.34         3.29 o                         
  -1  -3   3        155.54        162.38         3.65 o                         
   0  -3   3        134.80        127.60         2.62 o                         
   1  -3   3         98.36         83.63         4.78 o                         
   2  -3   3        303.89        323.72        11.32 o                         
   3  -3   3         27.03         28.72         3.80 o                         
   4  -3   3         71.03         79.13         2.74 o                         
   5  -3   3          0.14          0.59         0.63 o                         
   6  -3   3          0.36          0.71         0.71 o                         
  -5  -2   3         26.44         22.97         1.28 o                         
  -4  -2   3          5.90          5.39         0.69 o                         
  -3  -2   3        106.40         97.95         5.04 o                         
  -2  -2   3         90.00         93.34         2.97 o                         
  -1  -2   3        319.27        276.63         4.37 o                         
   0  -2   3        223.32        218.87         7.41 o                         
   1  -2   3          0.97          1.96         0.87 o                         
   2  -2   3        326.55        370.11        11.43 o                         
   3  -2   3         18.55         19.96         3.22 o                         
   4  -2   3         55.42         50.41         2.11 o                         
   5  -2   3         11.98         11.30         1.16 o                         
   6  -2   3          0.57          0.87         0.89 o                         
  -6  -1   3          0.64         -0.02         0.62 o                         
  -5  -1   3          0.16         -0.12         0.53 o                         
  -4  -1   3        150.20        144.57         3.53 o                         
  -3  -1   3          0.91          1.05         0.66 o                         
  -2  -1   3        184.61        196.35         4.31 o                         
  -1  -1   3      18021.38      18111.82       101.96 o                         
   0  -1   3        343.04        332.76        13.77 o                         
   1  -1   3       1068.50        960.77        10.21 o                         
   2  -1   3         12.93          8.91         1.78 o                         
   3  -1   3        206.34        212.33         9.60 o                         
   4  -1   3         21.68         20.42         1.38 o                         
   5  -1   3          0.00          0.56         0.49 o                         
   6  -1   3          4.25          3.58         1.09 o                         
  -6   0   3         11.96         13.85         1.20 o                         
  -5   0   3          0.00         -0.20         0.60 o                         
  -4   0   3         12.13         12.32         0.82 o                         
  -3   0   3         60.83         56.18         5.05 o                         
  -2   0   3        279.12        249.29        10.01 o                         
  -1   0   3       5937.77       6375.09       144.32 o                         
   0   0   3         62.49         76.83         2.76 o                         
   1   0   3        785.15        722.56        28.90 o                         
   2   0   3        328.98        327.29         6.47 o                         
   3   0   3         18.16         22.94         2.05 o                         
   4   0   3          7.64          7.57         0.80 o                         
   5   0   3          9.84         10.60         0.98 o                         
   6   0   3          0.69          2.27         0.95 o                         
  -6   1   3         47.36         52.75         2.16 o                         
  -5   1   3          2.66          1.33         0.60 o                         
  -4   1   3          2.92          1.98         0.90 o                         
  -3   1   3         79.55         81.43         6.05 o                         
  -2   1   3         23.20         19.41         2.58 o                         
  -1   1   3       1669.64       1947.34        25.37 o                         
   0   1   3       1784.87       1932.44        21.85 o                         
   1   1   3        163.19        147.83         2.87 o                         
   2   1   3        119.57        111.05         4.24 o                         
   3   1   3        919.67        826.93        15.14 o                         
   4   1   3         11.00          8.24         1.14 o                         
   5   1   3          0.24          0.15         0.81 o                         
   6   1   3          0.00          0.20         0.60 o                         
  -6   2   3          2.37         -0.38         0.78 o                         
  -5   2   3         15.49         15.08         1.31 o                         
  -4   2   3          0.64          0.87         0.64 o                         
  -3   2   3         61.60         59.27         5.34 o                         
  -2   2   3        685.08        744.36        16.78 o                         
  -1   2   3         79.34         78.77         4.05 o                         
   0   2   3        990.64        996.86        10.45 o                         
   1   2   3        104.45        100.54         3.65 o                         
   2   2   3         36.21         35.08         2.55 o                         
   3   2   3         27.34         29.93         2.32 o                         
   4   2   3          1.01          1.00         0.47 o                         
   5   2   3          2.34          2.99         0.87 o                         
  -6   3   3          0.04         -0.80         0.80 o                         
  -5   3   3          0.39          0.41         0.63 o                         
  -4   3   3        104.31        104.97         3.06 o                         
  -3   3   3         10.82         10.89         2.51 o                         
  -2   3   3       1099.24       1140.06        22.70 o                         
  -1   3   3         13.63         13.10         2.02 o                         
   0   3   3        312.10        324.82         7.04 o                         
   1   3   3        291.23        265.26         6.92 o                         
   2   3   3        186.11        157.05         8.47 o                         
   3   3   3        124.29        130.17         3.61 o                         
   4   3   3          5.08          5.77         0.94 o                         
   5   3   3          0.61          0.48         0.82 o                         
  -5   4   3          0.01         -0.71         0.71 o                         
  -4   4   3         53.97         56.32         3.02 o                         
  -3   4   3          2.31          2.55         0.92 o                         
  -2   4   3         34.71         24.95         3.49 o                         
  -1   4   3        196.75        241.19         6.37 o                         
   0   4   3          7.34         10.48         1.57 o                         
   1   4   3         67.21         56.95         3.59 o                         
   2   4   3        227.16        204.22        10.41 o                         
   3   4   3         79.66         65.56         2.62 o                         
   4   4   3          1.52          1.97         0.80 o                         
   5   4   3          0.48          0.70         0.56 o                         
  -5   5   3          0.50          1.85         0.84 o                         
  -4   5   3          0.33          0.00         0.70 o                         
  -3   5   3         23.98         22.68         2.23 o                         
  -2   5   3          8.51          7.16         2.27 o                         
  -1   5   3         90.40         91.26         6.23 o                         
   0   5   3         37.96         50.75         5.13 o                         
   1   5   3        185.72        181.65         7.15 o                         
   2   5   3        164.11        167.39         4.29 o                         
   3   5   3          2.58          7.42         4.82 o                         
   4   5   3          0.05          0.21         0.68 o                         
   5   5   3          4.50          3.98         0.64 o                         
  -5   6   3          0.31          0.81         0.51 o                         
  -4   6   3          3.87          3.68         1.07 o                         
  -3   6   3         89.91         80.39         4.85 o                         
  -2   6   3          2.57          4.33         1.27 o                         
  -1   6   3         43.81         47.89         2.35 o                         
   0   6   3         88.46        101.70         4.34 o                         
   1   6   3          9.04          9.52         1.45 o                         
   2   6   3         25.14         22.67         1.79 o                         
   3   6   3          0.25          0.87         0.90 o                         
   4   6   3          1.66          2.51         1.53 o                         
  -4   7   3          0.74          0.89         0.58 o                         
  -3   7   3         39.38         33.42         3.05 o                         
  -2   7   3         53.80         47.57         3.80 o                         
  -1   7   3          6.49          6.36         1.50 o                         
   0   7   3          2.39          1.83         0.77 o                         
   1   7   3         45.65         47.77         3.71 o                         
   2   7   3         18.60         21.71         1.68 o                         
   3   7   3          0.01          0.42         0.95 o                         
   4   7   3          1.39          1.93         0.67 o                         
  -4   8   3          0.95          1.78         0.46 o                         
  -3   8   3          1.50          1.07         0.82 o                         
  -2   8   3          4.86          4.74         1.33 o                         
  -1   8   3          5.23          5.25         0.77 o                         
   0   8   3          8.51          8.95         0.97 o                         
   1   8   3        229.20        225.89         7.67 o                         
   2   8   3          4.12          4.83         1.05 o                         
   3   8   3          0.40          0.16         0.62 o                         
  -3   9   3          0.62          0.01         0.37 o                         
  -2   9   3          5.75          5.67         1.15 o                         
  -1   9   3         11.15         11.34         1.10 o                         
   0   9   3          1.07          1.44         0.85 o                         
   1   9   3         54.36         52.09         3.05 o                         
   2   9   3         27.92         29.48         1.58 o                         
  -2  -9   4          0.26          0.01         0.40 o                         
  -1  -9   4          0.16          1.78         0.82 o                         
   0  -9   4          4.42          6.48         0.98 o                         
   1  -9   4          0.76          0.90         0.42 o                         
   2  -9   4          1.36          2.02         0.89 o                         
   3  -9   4          0.23          0.88         0.38 o                         
  -3  -8   4          0.02          0.27         0.75 o                         
  -2  -8   4          4.24          4.27         1.04 o                         
  -1  -8   4          0.88         -0.82         0.93 o                         
   0  -8   4          0.42          0.72         0.92 o                         
   1  -8   4          6.91          6.29         1.18 o                         
   2  -8   4         37.60         37.43         2.24 o                         
   3  -8   4          6.81          7.31         1.38 o                         
   4  -8   4          7.25          7.85         1.16 o                         
  -4  -7   4          5.66          5.36         1.07 o                         
  -3  -7   4          0.45          1.78         0.92 o                         
  -2  -7   4          0.39          1.57         0.72 o                         
  -1  -7   4         50.10         50.70         2.70 o                         
   0  -7   4          5.31          6.27         1.08 o                         
   1  -7   4         47.19         54.12         2.82 o                         
   2  -7   4         16.26         16.49         1.67 o                         
   3  -7   4          9.28         10.01         1.26 o                         
   4  -7   4          1.23          1.85         0.98 o                         
  -4  -6   4          6.97          8.34         1.07 o                         
  -3  -6   4          2.00          1.59         0.93 o                         
  -2  -6   4          2.91          3.05         0.81 o                         
  -1  -6   4        170.64        179.65         4.13 o                         
   0  -6   4        294.19        309.29         6.01 o                         
   1  -6   4          1.38          0.59         0.63 o                         
   2  -6   4        236.20        245.39         6.20 o                         
   3  -6   4          4.59          1.89         0.98 o                         
   4  -6   4          2.44          2.50         0.69 o                         
   5  -6   4          1.85          0.71         0.85 o                         
  -5  -5   4          0.17         -0.42         0.69 o                         
  -4  -5   4          0.00          1.20         0.70 o                         
  -3  -5   4         21.26         19.40         1.52 o                         
  -2  -5   4          0.51          0.46         0.71 o                         
  -1  -5   4          1.44          2.16         1.13 o                         
   0  -5   4         27.31         19.94         3.44 o                         
   1  -5   4          0.37          1.29         1.29 o                         
   2  -5   4          3.14          2.84         1.78 o                         
   3  -5   4        335.41        343.90        12.20 o                         
   4  -5   4         22.81         23.13         1.93 o                         
   5  -5   4          4.70          6.55         1.02 o                         
  -5  -4   4          5.19          5.60         0.96 o                         
  -4  -4   4          4.40          4.41         0.84 o                         
  -3  -4   4          0.13         -0.38         0.55 o                         
  -2  -4   4         11.28          7.45         1.82 o                         
  -1  -4   4         12.77         15.40         1.87 o                         
   0  -4   4         31.11         34.83         2.42 o                         
   1  -4   4        145.61        137.06         6.98 o                         
   2  -4   4          6.13          2.78         1.64 o                         
   3  -4   4        257.54        311.41         8.07 o                         
   4  -4   4        217.70        241.60         9.02 o                         
   5  -4   4          1.94          2.83         0.66 o                         
  -5  -3   4         25.62         21.85         1.83 o                         
  -4  -3   4          6.62          5.62         0.76 o                         
  -3  -3   4         25.47         19.27         1.23 o                         
  -2  -3   4        524.95        527.25        14.65 o                         
  -1  -3   4          0.81          0.11         0.57 o                         
   0  -3   4        363.27        383.42         7.35 o                         
   1  -3   4         63.02         62.36         4.22 o                         
   2  -3   4          0.43          2.02         1.42 o                         
   3  -3   4         12.00         11.51         2.65 o                         
   4  -3   4         71.22         76.35         3.42 o                         
   5  -3   4          0.20          0.74         0.73 o                         
  -5  -2   4          9.49          6.89         0.82 o                         
  -4  -2   4         43.18         41.39         1.53 o                         
  -3  -2   4         51.91         47.06         3.55 o                         
  -2  -2   4          0.63          2.39         0.89 o                         
  -1  -2   4       4067.97       4051.50        27.44 o                         
   0  -2   4        114.76        111.49         3.49 o                         
   1  -2   4        110.35        107.76         5.02 o                         
   2  -2   4          5.76          2.54         1.18 o                         
   3  -2   4         41.13         44.88         4.83 o                         
   4  -2   4         68.89         68.23         2.46 o                         
   5  -2   4         21.59         19.45         1.81 o                         
   6  -2   4          1.03          2.31         0.93 o                         
  -6  -1   4          3.08          4.98         0.96 o                         
  -5  -1   4          0.41          0.66         0.52 o                         
  -4  -1   4          1.53          2.40         0.60 o                         
  -3  -1   4          0.35          0.67         0.73 o                         
  -2  -1   4         21.38         19.64         1.46 o                         
  -1  -1   4      10974.04      11627.56        81.70 o                         
   0  -1   4         14.63         21.36         2.79 o                         
   1  -1   4         19.47         14.77         1.04 o                         
   2  -1   4         96.08         98.82         5.43 o                         
   3  -1   4          1.96          3.09         1.62 o                         
   4  -1   4          2.56          1.68         0.71 o                         
   5  -1   4          0.23          0.18         1.03 o                         
   6  -1   4          0.87          1.91         1.04 o                         
  -6   0   4         67.67         76.09         2.50 o                         
  -5   0   4          1.40          1.05         0.62 o                         
  -4   0   4          0.02          1.79         0.54 o                         
  -3   0   4          0.08          0.87         1.64 o                         
  -2   0   4         15.98         16.29         2.34 o                         
  -1   0   4        197.01        211.62         6.29 o                         
   0   0   4       1991.14       2537.52        29.70 o                         
   1   0   4       1516.04       1442.39        16.08 o                         
   2   0   4        168.28        160.88        11.64 o                         
   3   0   4        605.32        727.18        17.88 o                         
   4   0   4          0.02          0.69         0.58 o                         
   5   0   4          1.27          1.52         0.58 o                         
   6   0   4          1.96          2.33         1.02 o                         
  -6   1   4          9.23         11.32         1.11 o                         
  -5   1   4         11.52         11.77         1.36 o                         
  -4   1   4         42.43         40.68         1.95 o                         
  -3   1   4          7.29          5.16         1.85 o                         
  -2   1   4        892.66        954.29        19.10 o                         
  -1   1   4         11.41         12.94         1.82 o                         
   0   1   4         63.66         64.22         1.92 o                         
   1   1   4        454.80        437.95         5.34 o                         
   2   1   4         78.91         71.33         5.03 o                         
   3   1   4         30.41         29.45         2.17 o                         
   4   1   4         10.38          8.54         1.08 o                         
   5   1   4          0.18          0.96         0.64 o                         
   6   1   4          0.00         -0.38         0.51 o                         
  -6   2   4          0.36         -0.85         0.85 o                         
  -5   2   4          9.00          9.26         1.40 o                         
  -4   2   4         38.71         39.49         1.90 o                         
  -3   2   4          2.20          0.07         1.25 o                         
  -2   2   4       1190.36       1249.49        23.46 o                         
  -1   2   4       3378.35       3738.23        44.80 o                         
   0   2   4        326.59        348.72         5.64 o                         
   1   2   4        172.77        181.39         7.34 o                         
   2   2   4        189.06        162.57         6.39 o                         
   3   2   4          3.81          5.37         1.06 o                         
   4   2   4          3.63          5.26         0.94 o                         
   5   2   4          2.60          2.56         0.87 o                         
  -6   3   4          1.56          0.00         0.71 o                         
  -5   3   4         33.86         32.76         1.75 o                         
  -4   3   4          0.05         -0.66         0.66 o                         
  -3   3   4          1.59          0.17         0.83 o                         
  -2   3   4         53.03         52.04         4.40 o                         
  -1   3   4        189.47        208.73         7.49 o                         
   0   3   4         27.57         24.15         1.33 o                         
   1   3   4        749.22        778.66        12.86 o                         
   2   3   4         62.06         47.07         4.83 o                         
   3   3   4          0.40          0.69         0.55 o                         
   4   3   4         10.94         10.50         1.14 o                         
   5   3   4          6.69          6.78         1.32 o                         
  -5   4   4          1.17          1.52         1.02 o                         
  -4   4   4          0.90          0.72         0.78 o                         
  -3   4   4        315.51        316.62        11.38 o                         
  -2   4   4         71.39         50.58         4.96 o                         
  -1   4   4        102.39        118.83         4.60 o                         
   0   4   4        240.53        263.68         7.35 o                         
   1   4   4          9.94          7.43         1.39 o                         
   2   4   4        224.64        217.45        11.00 o                         
   3   4   4         17.85         16.52         1.39 o                         
   4   4   4          3.56          3.41         0.89 o                         
   5   4   4          0.98          1.41         0.56 o                         
  -5   5   4          0.41          0.19         0.57 o                         
  -4   5   4          5.47          3.50         0.89 o                         
  -3   5   4         19.15         17.33         2.81 o                         
  -2   5   4         41.26         45.77         5.02 o                         
  -1   5   4         15.36          9.47         2.11 o                         
   0   5   4         14.89         11.83         2.80 o                         
   1   5   4         54.52         51.68         3.82 o                         
   2   5   4          5.83          4.13         1.19 o                         
   3   5   4          2.53          1.32         1.13 o                         
   4   5   4          0.39         -0.87         1.42 o                         
   5   5   4          0.31          0.62         0.38 o                         
  -5   6   4          0.00          0.49         0.52 o                         
  -4   6   4          1.42          1.20         0.97 o                         
  -3   6   4         46.92         40.40         3.49 o                         
  -2   6   4         38.32         34.47         4.39 o                         
  -1   6   4          0.91         -0.63         0.63 o                         
   0   6   4          0.08         -0.62         1.15 o                         
   1   6   4         36.55         33.90         1.84 o                         
   2   6   4          4.98          5.53         1.04 o                         
   3   6   4          3.70          4.65         1.44 o                         
   4   6   4          0.77          1.53         1.16 o                         
  -4   7   4          0.17         -0.50         0.76 o                         
  -3   7   4          0.50          1.67         1.15 o                         
  -2   7   4         70.10         59.45         4.33 o                         
  -1   7   4          2.97          2.99         0.82 o                         
   0   7   4          2.55          3.57         0.97 o                         
   1   7   4         70.41         66.32         4.31 o                         
   2   7   4          6.05          7.34         1.10 o                         
   3   7   4          1.57          1.58         0.93 o                         
   4   7   4          1.76          1.11         0.58 o                         
  -4   8   4          1.53          2.16         0.71 o                         
  -3   8   4          0.12          0.40         0.67 o                         
  -2   8   4         12.22         14.14         1.98 o                         
  -1   8   4         78.25         72.10         2.48 o                         
   0   8   4         13.67         13.19         1.43 o                         
   1   8   4          6.47          9.25         1.78 o                         
   2   8   4         23.36         27.79         2.20 o                         
   3   8   4          0.11         -0.45         0.49 o                         
  -3   9   4          1.85          2.07         0.64 o                         
  -2   9   4          0.06          0.31         0.67 o                         
  -1   9   4          0.68          0.78         0.55 o                         
   0   9   4          0.00          0.78         0.75 o                         
   1   9   4          5.21          4.80         1.07 o                         
  -2  -9   5          1.37          1.40         0.46 o                         
  -1  -9   5          1.33          2.11         0.80 o                         
   0  -9   5         18.93         19.81         1.42 o                         
   1  -9   5         12.75         14.28         0.93 o                         
   2  -9   5          3.17          2.89         1.04 o                         
   3  -9   5          2.69          2.85         0.76 o                         
  -3  -8   5          0.00         -0.71         0.71 o                         
  -2  -8   5          4.16          4.63         1.13 o                         
  -1  -8   5          2.60          2.58         0.72 o                         
   0  -8   5          8.25          8.91         1.23 o                         
   1  -8   5          3.18          2.75         0.72 o                         
   2  -8   5         30.67         32.50         2.08 o                         
   3  -8   5          1.31          0.57         0.52 o                         
  -4  -7   5          0.66          1.00         0.76 o                         
  -3  -7   5          2.84          3.67         0.85 o                         
  -2  -7   5          0.42          0.87         0.60 o                         
  -1  -7   5          0.18         -0.11         0.89 o                         
   0  -7   5          0.37          0.41         0.82 o                         
   1  -7   5         35.06         36.14         1.93 o                         
   2  -7   5         19.25         19.70         1.82 o                         
   3  -7   5         15.49         16.87         1.57 o                         
   4  -7   5          1.49          0.91         0.96 o                         
  -4  -6   5          0.17          1.16         0.80 o                         
  -3  -6   5          1.01          1.49         0.56 o                         
  -2  -6   5          0.13         -0.66         0.76 o                         
  -1  -6   5        188.46        199.09         4.86 o                         
   0  -6   5         29.98         28.88         1.85 o                         
   1  -6   5         18.16         14.03         1.34 o                         
   2  -6   5         73.52         83.29         3.19 o                         
   3  -6   5          2.63          2.61         1.33 o                         
   4  -6   5          5.59          7.21         1.20 o                         
   5  -6   5          3.94          5.07         1.13 o                         
  -5  -5   5          0.18          1.11         0.78 o                         
  -4  -5   5          0.00          0.89         0.64 o                         
  -3  -5   5          3.94          3.67         0.80 o                         
  -2  -5   5          0.58          0.37         0.63 o                         
  -1  -5   5        142.94        137.30         7.55 o                         
   0  -5   5          7.41          6.03         2.11 o                         
   1  -5   5        134.81        137.10         7.69 o                         
   2  -5   5          1.96          1.58         0.77 o                         
   3  -5   5         93.16        101.19         6.12 o                         
   4  -5   5          4.28          4.27         0.99 o                         
   5  -5   5          0.19          0.96         0.70 o                         
  -5  -4   5          1.10          1.40         0.98 o                         
  -4  -4   5          1.59          2.42         0.74 o                         
  -3  -4   5        257.85        247.60         4.11 o                         
  -2  -4   5         51.37         47.69         4.80 o                         
  -1  -4   5         84.06         94.88         4.40 o                         
   0  -4   5        120.02        132.38         4.31 o                         
   1  -4   5        249.63        254.84         9.85 o                         
   2  -4   5          7.66         12.01         2.74 o                         
   3  -4   5        649.61        720.75        12.97 o                         
   4  -4   5          2.40          1.42         0.88 o                         
   5  -4   5          0.03         -0.88         0.88 o                         
  -5  -3   5          1.02          1.12         0.75 o                         
  -4  -3   5          2.88          3.59         0.57 o                         
  -3  -3   5         11.09          7.74         0.91 o                         
  -2  -3   5       2423.60       2376.21        37.39 o                         
  -1  -3   5         56.90         59.39         2.65 o                         
   0  -3   5         14.85         16.02         1.17 o                         
   1  -3   5         22.75         27.41         2.94 o                         
   2  -3   5        261.11        284.05        11.25 o                         
   3  -3   5         17.99         13.25         3.04 o                         
   4  -3   5         60.91         60.45         3.03 o                         
   5  -3   5          1.37          1.30         0.72 o                         
  -5  -2   5          9.82         11.16         0.90 o                         
  -4  -2   5          4.62          4.50         0.59 o                         
  -3  -2   5         10.03         10.41         1.81 o                         
  -2  -2   5       4109.98       4093.30        30.36 o                         
  -1  -2   5        889.25        835.45        10.98 o                         
   0  -2   5        173.92        187.94         5.34 o                         
   1  -2   5       1376.21       1354.13        21.81 o                         
   2  -2   5        182.65        174.21         8.11 o                         
   3  -2   5         39.48         33.77         4.36 o                         
   4  -2   5          0.28         -0.05         0.74 o                         
   5  -2   5          0.36          0.62         0.74 o                         
   6  -2   5          0.30          3.42         1.00 o                         
  -6  -1   5          0.73          0.76         0.71 o                         
  -5  -1   5          0.43          0.62         0.50 o                         
  -4  -1   5         14.98         16.33         1.29 o                         
  -3  -1   5         50.00         48.74         3.54 o                         
  -2  -1   5         97.91         91.21         3.16 o                         
  -1  -1   5          1.30          2.19         0.58 o                         
   0  -1   5        634.90        652.18         7.69 o                         
   1  -1   5        808.91        747.74         9.61 o                         
   2  -1   5       1523.18       1720.33        27.83 o                         
   3  -1   5         21.63         23.56         3.51 o                         
   4  -1   5          7.36          6.33         0.91 o                         
   5  -1   5          0.59          1.03         0.62 o                         
   6  -1   5          0.79          2.47         0.98 o                         
  -6   0   5          0.53          2.55         0.62 o                         
  -5   0   5          2.26          2.10         1.02 o                         
  -4   0   5          2.38          0.82         1.09 o                         
  -3   0   5         44.87         56.94         5.53 o                         
  -2   0   5         67.80         89.79         5.43 o                         
  -1   0   5       1885.44       2090.71        27.95 o                         
   0   0   5        356.00        371.27         8.54 o                         
   1   0   5          6.67          6.12         0.66 o                         
   2   0   5       1494.84       1545.16        55.34 o                         
   3   0   5        223.06        244.62        10.05 o                         
   4   0   5         11.77         11.94         1.14 o                         
   5   0   5          1.59          1.31         0.62 o                         
   6   0   5          5.53          4.43         1.11 o                         
  -6   1   5         21.81         22.20         1.38 o                         
  -5   1   5          5.22          5.10         0.98 o                         
  -4   1   5          1.31          0.89         0.57 o                         
  -3   1   5        232.38        238.88        10.92 o                         
  -2   1   5         63.95         61.83         4.58 o                         
  -1   1   5          0.26         -0.22         0.95 o                         
   0   1   5         41.16         44.47         1.65 o                         
   1   1   5        181.27        185.10         3.63 o                         
   2   1   5        276.56        234.19         6.39 o                         
   3   1   5         29.99         28.34         2.96 o                         
   4   1   5          6.72          4.49         0.91 o                         
   5   1   5          5.55          5.28         0.90 o                         
  -6   2   5          1.91          1.22         0.76 o                         
  -5   2   5         16.74         15.69         1.55 o                         
  -4   2   5          3.05          2.56         0.69 o                         
  -3   2   5        581.80        626.71        18.54 o                         
  -2   2   5        246.42        316.54        11.03 o                         
  -1   2   5         23.00         19.58         2.24 o                         
   0   2   5         61.76         61.82         2.37 o                         
   1   2   5       1148.72       1215.54        15.35 o                         
   2   2   5         14.70         13.16         1.79 o                         
   3   2   5          0.33          2.84         1.13 o                         
   4   2   5          0.64          0.71         0.89 o                         
   5   2   5          7.06          9.12         1.30 o                         
  -6   3   5          0.90         -0.42         0.69 o                         
  -5   3   5         23.70         23.09         1.49 o                         
  -4   3   5          1.28          1.77         0.65 o                         
  -3   3   5          0.01          0.62         1.20 o                         
  -2   3   5        836.40        913.34        20.57 o                         
  -1   3   5         30.58         53.05         3.93 o                         
   0   3   5        180.22        171.59         3.73 o                         
   1   3   5        352.26        338.24         8.32 o                         
   2   3   5          8.59          6.02         1.93 o                         
   3   3   5         16.41         16.03         1.08 o                         
   4   3   5          4.27          3.69         0.79 o                         
   5   3   5         16.67         18.20         1.44 o                         
  -5   4   5          7.30          8.43         0.89 o                         
  -4   4   5          9.21          8.16         1.27 o                         
  -3   4   5          2.03          1.85         1.01 o                         
  -2   4   5          1.04          1.91         1.51 o                         
  -1   4   5          9.20         10.12         1.52 o                         
   0   4   5        122.25        114.30         4.97 o                         
   1   4   5         81.56         84.66         4.58 o                         
   2   4   5        548.60        559.13        18.58 o                         
   3   4   5          1.50          0.60         0.59 o                         
   4   4   5          0.00          0.45         0.66 o                         
   5   4   5         19.71         19.96         1.34 o                         
  -5   5   5          0.19          0.35         0.81 o                         
  -4   5   5         54.04         50.57         2.71 o                         
  -3   5   5         54.22         48.51         3.50 o                         
  -2   5   5         12.08         14.11         1.45 o                         
  -1   5   5         18.57         20.11         4.44 o                         
   0   5   5          3.05          4.18         1.76 o                         
   1   5   5          1.19          1.14         0.99 o                         
   2   5   5          0.12         -0.58         0.58 o                         
   3   5   5         13.98         10.55         1.55 o                         
   4   5   5          0.97          0.61         0.64 o                         
   5   5   5         22.66         20.21         1.51 o                         
  -5   6   5          1.56          1.68         0.53 o                         
  -4   6   5         22.35         19.96         1.66 o                         
  -3   6   5         99.38         73.36         4.63 o                         
  -2   6   5          1.86          1.85         0.98 o                         
  -1   6   5         38.50         36.27         2.08 o                         
   0   6   5         34.39         36.27         2.39 o                         
   1   6   5          2.97          1.81         0.64 o                         
   2   6   5         11.82         11.86         1.39 o                         
   3   6   5          3.78          3.49         1.20 o                         
   4   6   5          0.03         -0.35         0.55 o                         
  -4   7   5          3.68          5.24         0.87 o                         
  -3   7   5          0.05          0.62         0.91 o                         
  -2   7   5         26.01         25.50         2.80 o                         
  -1   7   5          0.00          0.90         0.75 o                         
   0   7   5        463.86        466.37        12.09 o                         
   1   7   5        202.23        197.84         7.56 o                         
   2   7   5          4.91          6.35         1.04 o                         
   3   7   5          2.87          2.16         0.93 o                         
   4   7   5          0.45          0.71         0.47 o                         
  -3   8   5          0.41          1.29         0.85 o                         
  -2   8   5         10.45         10.69         1.82 o                         
  -1   8   5         26.41         28.14         1.55 o                         
   0   8   5         63.25         63.18         4.00 o                         
   1   8   5        144.37        146.73         5.96 o                         
   2   8   5         30.14         38.60         1.75 o                         
  -3   9   5          2.01          2.84         0.65 o                         
  -2   9   5          3.55          5.34         1.09 o                         
  -1   9   5          1.47          1.61         0.52 o                         
   0   9   5          3.11          3.18         0.98 o                         
   1   9   5          3.61          2.96         0.80 o                         
  -2  -9   6          0.09          0.35         0.35 o                         
  -1  -9   6          0.56          2.51         0.80 o                         
   0  -9   6         19.16         21.64         1.43 o                         
   1  -9   6          2.11          2.48         0.67 o                         
   2  -9   6          0.78          0.40         0.74 o                         
  -3  -8   6          0.01         -0.65         0.65 o                         
  -2  -8   6          6.78          4.94         1.09 o                         
  -1  -8   6          1.94          1.74         0.93 o                         
   0  -8   6          4.94          4.91         0.90 o                         
   1  -8   6         45.33         50.13         2.04 o                         
   2  -8   6          2.07          2.03         0.72 o                         
   3  -8   6          0.64          0.81         0.54 o                         
   4  -8   6          0.24          1.05         0.67 o                         
  -4  -7   6          0.01          0.38         0.58 o                         
  -3  -7   6          0.22          0.36         0.55 o                         
  -2  -7   6          1.45          1.97         0.75 o                         
  -1  -7   6         42.81         40.97         3.47 o                         
   0  -7   6          4.24          2.47         1.25 o                         
   1  -7   6          1.42          3.37         1.07 o                         
   2  -7   6          0.90          0.91         0.66 o                         
   3  -7   6          0.03         -0.74         0.74 o                         
   4  -7   6          2.49          4.23         1.25 o                         
  -4  -6   6          0.74          2.22         1.09 o                         
  -3  -6   6         14.44         15.49         1.19 o                         
  -2  -6   6         19.27         20.07         2.53 o                         
  -1  -6   6         23.53         21.41         1.63 o                         
   0  -6   6         31.98         32.94         3.24 o                         
   1  -6   6          2.08          0.78         0.70 o                         
   2  -6   6         51.25         53.48         2.58 o                         
   3  -6   6         31.16         34.44         2.24 o                         
   4  -6   6          6.83          6.31         1.06 o                         
   5  -6   6          1.02          1.76         0.73 o                         
  -5  -5   6          0.44         -0.33         0.67 o                         
  -4  -5   6          3.06          4.96         1.06 o                         
  -3  -5   6          1.49          1.53         0.57 o                         
  -2  -5   6         57.03         64.10         2.44 o                         
  -1  -5   6          2.48          1.92         1.25 o                         
   0  -5   6         72.95         64.38         6.18 o                         
   1  -5   6         10.04         10.06         2.96 o                         
   2  -5   6          1.55          1.45         0.64 o                         
   3  -5   6        244.05        259.55         9.38 o                         
   4  -5   6          0.04          1.82         1.24 o                         
   5  -5   6          0.05          0.63         0.45 o                         
  -5  -4   6          2.88          1.58         1.00 o                         
  -4  -4   6          0.20          0.88         0.58 o                         
  -3  -4   6          2.38          3.07         0.70 o                         
  -2  -4   6         73.53         71.30         5.93 o                         
  -1  -4   6        287.55        305.41         7.99 o                         
   0  -4   6          2.59          1.89         0.82 o                         
   1  -4   6          0.28         -0.91         0.91 o                         
   2  -4   6         11.87          7.80         2.56 o                         
   3  -4   6         86.47         84.47         4.29 o                         
   4  -4   6          0.19         -0.91         0.91 o                         
   5  -4   6          1.30          1.80         0.79 o                         
  -5  -3   6          0.15          0.48         0.61 o                         
  -4  -3   6          5.60          5.33         0.67 o                         
  -3  -3   6         12.39         10.48         0.91 o                         
  -2  -3   6       2686.97       2636.36        40.73 o                         
  -1  -3   6         91.31         74.79         2.85 o                         
   0  -3   6         18.37         23.52         1.43 o                         
   1  -3   6        857.86        835.04        17.88 o                         
   2  -3   6          0.01          1.00         1.33 o                         
   3  -3   6         38.53         39.91         3.39 o                         
   4  -3   6         38.45         39.87         2.48 o                         
   5  -3   6          1.59          4.11         1.04 o                         
  -5  -2   6          4.77          5.80         0.83 o                         
  -4  -2   6          5.87          6.09         0.71 o                         
  -3  -2   6          7.25          7.38         1.68 o                         
  -2  -2   6        100.96         94.68         3.39 o                         
  -1  -2   6         17.62         10.41         1.45 o                         
   0  -2   6       1173.95       1179.74        22.60 o                         
   1  -2   6        494.05        448.12        11.47 o                         
   2  -2   6        277.79        316.05        11.29 o                         
   3  -2   6          5.37          7.25         2.44 o                         
   4  -2   6          9.36          5.80         1.41 o                         
   5  -2   6          2.41          1.93         0.83 o                         
  -6  -1   6          0.01          1.85         0.75 o                         
  -5  -1   6          7.21          8.19         0.82 o                         
  -4  -1   6          1.34          0.43         0.49 o                         
  -3  -1   6         97.03         88.59         5.90 o                         
  -2  -1   6         64.03         65.08         2.70 o                         
  -1  -1   6          2.71          0.80         0.94 o                         
   0  -1   6         12.73         13.83         1.54 o                         
   1  -1   6          4.72          6.62         0.80 o                         
   2  -1   6        893.35        969.57        13.19 o                         
   3  -1   6         28.03         23.14         3.49 o                         
   4  -1   6          8.38          6.62         1.94 o                         
   5  -1   6          0.52         -0.10         0.56 o                         
   6  -1   6          0.43          1.34         0.84 o                         
  -6   0   6          3.80          4.16         0.69 o                         
  -5   0   6          2.10          2.06         0.68 o                         
  -4   0   6          7.42          4.13         0.62 o                         
  -3   0   6         81.56         86.77         6.71 o                         
  -2   0   6         50.71         71.96         4.98 o                         
  -1   0   6        154.83        189.13         6.82 o                         
   0   0   6          1.41          2.58         1.09 o                         
   1   0   6        558.55        553.00         7.55 o                         
   2   0   6        124.29        137.70         8.12 o                         
   3   0   6         44.15         45.37         3.54 o                         
   4   0   6          1.57          1.19         0.79 o                         
   5   0   6          5.16          5.54         0.90 o                         
  -6   1   6         18.26         18.43         1.23 o                         
  -5   1   6          5.14          6.24         1.15 o                         
  -4   1   6         25.47         21.89         1.25 o                         
  -3   1   6         20.80         19.48         3.38 o                         
  -2   1   6        491.45        580.09        15.14 o                         
  -1   1   6        655.80        784.51        15.36 o                         
   0   1   6       1853.93       1858.17        16.05 o                         
   1   1   6        486.02        479.73         6.92 o                         
   2   1   6        159.92        143.41         4.32 o                         
   3   1   6         34.01         22.33         2.46 o                         
   4   1   6          1.90          0.37         0.89 o                         
   5   1   6          0.74          1.25         0.66 o                         
  -6   2   6          3.20          2.33         0.82 o                         
  -5   2   6         22.36         23.74         1.88 o                         
  -4   2   6          2.46          3.30         0.67 o                         
  -3   2   6          6.52         10.83         2.67 o                         
  -2   2   6          1.98          2.40         1.42 o                         
  -1   2   6         68.68         90.22         4.91 o                         
   0   2   6        400.10        410.65         6.67 o                         
   1   2   6         55.33         49.79         2.92 o                         
   2   2   6        471.07        436.79        14.49 o                         
   3   2   6         29.51         29.86         4.33 o                         
   4   2   6         12.98         13.61         1.14 o                         
   5   2   6          1.48          1.68         1.32 o                         
  -6   3   6          0.52          0.53         0.56 o                         
  -5   3   6          0.34          1.21         0.88 o                         
  -4   3   6         15.02         13.49         1.30 o                         
  -3   3   6        126.85        130.63         8.62 o                         
  -2   3   6         33.52         26.79         3.51 o                         
  -1   3   6        374.57        402.84        11.49 o                         
   0   3   6          9.59         11.35         1.05 o                         
   1   3   6          3.15          3.74         1.60 o                         
   2   3   6        209.13        198.44        10.49 o                         
   3   3   6          6.82          7.47         0.95 o                         
   4   3   6          0.04          0.17         0.87 o                         
   5   3   6          5.30          4.80         0.82 o                         
  -5   4   6          4.59          3.34         0.83 o                         
  -4   4   6          3.58          4.54         1.13 o                         
  -3   4   6         35.39         33.09         4.36 o                         
  -2   4   6          8.59         10.00         2.56 o                         
  -1   4   6        163.91        173.33         6.80 o                         
   0   4   6          2.08          0.36         0.80 o                         
   1   4   6         76.57         77.46         4.51 o                         
   2   4   6        177.21        161.22        10.11 o                         
   3   4   6         17.12         14.51         1.36 o                         
   4   4   6          5.15          4.91         1.09 o                         
   5   4   6          0.06          1.10         0.52 o                         
  -5   5   6          0.09          0.44         0.58 o                         
  -4   5   6          6.68          4.80         1.16 o                         
  -3   5   6         70.41         59.00         4.34 o                         
  -2   5   6          0.12          0.06         0.69 o                         
  -1   5   6         14.10         15.40         3.40 o                         
   0   5   6         15.61         12.58         1.93 o                         
   1   5   6         75.80         66.93         3.22 o                         
   2   5   6          8.57          6.37         0.96 o                         
   3   5   6         58.41         66.77         5.69 o                         
   4   5   6          1.14          0.56         0.64 o                         
  -5   6   6          0.85          0.21         0.61 o                         
  -4   6   6          0.07         -0.32         0.67 o                         
  -3   6   6          8.83          7.69         1.48 o                         
  -2   6   6         22.44         19.25         2.17 o                         
  -1   6   6          7.73          7.13         1.09 o                         
   0   6   6         22.71         21.73         1.93 o                         
   1   6   6         62.58         64.62         3.65 o                         
   2   6   6         11.38          9.73         1.20 o                         
   3   6   6          3.47          3.62         1.16 o                         
   4   6   6          1.26          2.09         0.75 o                         
  -4   7   6          5.32          4.71         0.80 o                         
  -3   7   6          6.91          7.43         1.58 o                         
  -2   7   6          2.71          1.08         0.71 o                         
  -1   7   6         27.66         26.39         2.00 o                         
   0   7   6        106.33        102.64         5.51 o                         
   1   7   6        118.54        118.69         5.83 o                         
   2   7   6         16.25         16.65         2.14 o                         
   3   7   6          0.14          1.02         0.85 o                         
  -3   8   6         10.90         11.00         1.51 o                         
  -2   8   6          2.07          1.07         0.91 o                         
  -1   8   6         14.59         16.45         1.45 o                         
   0   8   6         32.04         34.12         3.05 o                         
   1   8   6         20.42         21.94         1.68 o                         
   2   8   6          6.21          6.57         0.85 o                         
  -2   9   6          5.58          5.67         1.04 o                         
  -1   9   6          5.31          5.56         0.78 o                         
   0   9   6          5.94          6.13         1.18 o                         
   1   9   6          0.26          0.04         0.64 o                         
  -2  -9   7          0.02         -0.62         0.62 o                         
  -1  -9   7          2.01          1.87         0.76 o                         
   0  -9   7          2.07          1.81         0.75 o                         
   1  -9   7          3.56          3.56         1.05 o                         
   2  -9   7          2.56          1.73         0.73 o                         
  -3  -8   7          2.36          3.45         0.93 o                         
  -2  -8   7          5.74          4.80         1.11 o                         
  -1  -8   7          1.64          1.00         0.98 o                         
   0  -8   7          0.49          0.91         0.64 o                         
   1  -8   7         10.12         10.57         0.98 o                         
   2  -8   7          3.11          4.03         0.90 o                         
   3  -8   7          2.58          1.79         0.63 o                         
  -4  -7   7          0.71          1.51         0.71 o                         
  -3  -7   7          0.00         -0.15         0.96 o                         
  -2  -7   7         58.88         51.22         3.42 o                         
  -1  -7   7         19.39         18.41         2.25 o                         
   0  -7   7          2.02          1.52         0.76 o                         
   1  -7   7         78.76         72.99         2.74 o                         
   2  -7   7          1.94          1.22         0.76 o                         
   3  -7   7          0.43          0.93         0.73 o                         
   4  -7   7          0.55          1.36         0.91 o                         
  -4  -6   7         11.57         12.10         1.78 o                         
  -3  -6   7          4.60          5.93         0.81 o                         
  -2  -6   7          9.34          8.42         1.44 o                         
  -1  -6   7          1.81          1.58         0.82 o                         
   0  -6   7          6.26          5.59         1.05 o                         
   1  -6   7         25.21         21.81         2.31 o                         
   2  -6   7        481.25        492.40         9.19 o                         
   3  -6   7         11.88         11.30         2.29 o                         
   4  -6   7          2.64          3.58         0.88 o                         
  -5  -5   7          0.51          0.29         0.65 o                         
  -4  -5   7         12.05         12.80         2.13 o                         
  -3  -5   7         20.46         17.44         1.13 o                         
  -2  -5   7         64.03         53.67         2.34 o                         
  -1  -5   7         90.88         88.18        15.77 o                         
   0  -5   7         50.50         48.84         5.40 o                         
   1  -5   7         72.10         74.11        11.45 o                         
   2  -5   7        430.02        462.50         7.68 o                         
   3  -5   7        197.12        194.31         8.32 o                         
   4  -5   7          0.31         -0.69         0.69 o                         
   5  -5   7          3.90          3.47         0.57 o                         
  -5  -4   7          0.40          0.71         0.95 o                         
  -4  -4   7          1.98          2.35         0.63 o                         
  -3  -4   7        517.27        496.41         6.46 o                         
  -2  -4   7         38.12         37.46         4.56 o                         
  -1  -4   7         44.64         43.81         2.47 o                         
   0  -4   7        177.97        190.26         6.30 o                         
   1  -4   7         87.83         83.32         5.74 o                         
   2  -4   7          2.81          3.36         1.69 o                         
   3  -4   7        160.85        174.09         6.17 o                         
   4  -4   7          6.06          5.62         1.16 o                         
   5  -4   7          7.72          8.45         1.15 o                         
  -5  -3   7          3.69          3.32         0.95 o                         
  -4  -3   7          9.66         12.42         0.95 o                         
  -3  -3   7        288.49        292.93         4.45 o                         
  -2  -3   7        556.95        587.42        11.74 o                         
  -1  -3   7          7.44         14.31         2.05 o                         
   0  -3   7         15.19         13.71         1.13 o                         
   1  -3   7        162.66        185.66         8.00 o                         
   2  -3   7          0.46         -0.31         1.24 o                         
   3  -3   7         59.44         65.62         4.75 o                         
   4  -3   7          9.33          7.40         1.71 o                         
   5  -3   7          8.28          7.95         1.44 o                         
  -5  -2   7          0.53          0.87         0.66 o                         
  -4  -2   7          0.92          0.98         0.61 o                         
  -3  -2   7          1.44          7.07         2.36 o                         
  -2  -2   7        920.33        896.69        20.44 o                         
  -1  -2   7         58.04         61.18         3.00 o                         
   0  -2   7        193.13        198.34         8.75 o                         
   1  -2   7       1362.93       1220.87        21.54 o                         
   2  -2   7          1.06          1.89         1.53 o                         
   3  -2   7         21.21         23.68         3.80 o                         
   4  -2   7          1.51          1.61         0.64 o                         
   5  -2   7          8.55          7.07         1.20 o                         
  -6  -1   7          0.10          0.09         0.49 o                         
  -5  -1   7          3.46          4.20         0.76 o                         
  -4  -1   7          0.38          1.48         0.88 o                         
  -3  -1   7         24.71         25.94         2.67 o                         
  -2  -1   7          5.55          6.34         2.86 o                         
  -1  -1   7        194.51        212.94         7.71 o                         
   0  -1   7        286.89        253.76        10.19 o                         
   1  -1   7       1595.72       1272.29        95.89 o                         
   2  -1   7        694.73        792.93        11.99 o                         
   3  -1   7          0.21         -1.20         1.31 o                         
   4  -1   7          4.37          4.21         3.28 o                         
   5  -1   7         32.38         31.10         1.79 o                         
  -6   0   7          1.34          0.78         0.76 o                         
  -5   0   7          2.76          2.78         0.76 o                         
  -4   0   7         47.44         41.73         2.27 o                         
  -3   0   7         53.27         51.10         3.75 o                         
  -2   0   7         63.08         54.84         4.65 o                         
  -1   0   7        115.67        121.01         5.74 o                         
   0   0   7        210.08        209.73         5.05 o                         
   1   0   7          4.97          5.97         0.83 o                         
   2   0   7        399.57        360.66         7.82 o                         
   3   0   7         13.05         12.19         1.46 o                         
   4   0   7         39.77         35.47         2.97 o                         
   5   0   7         11.51         11.27         1.12 o                         
  -6   1   7          4.48          5.61         0.92 o                         
  -5   1   7          3.56          4.57         0.97 o                         
  -4   1   7         19.30         20.22         1.08 o                         
  -3   1   7        678.24        782.07        21.54 o                         
  -2   1   7        246.27        287.41        10.63 o                         
  -1   1   7        146.22        145.64         6.31 o                         
   0   1   7         11.89         14.78         1.80 o                         
   1   1   7         41.41         51.37         2.12 o                         
   2   1   7          0.88          1.05         0.58 o                         
   3   1   7          0.11          0.80         1.01 o                         
   4   1   7          5.59          4.87         1.16 o                         
   5   1   7          0.40          0.74         0.82 o                         
  -6   2   7          1.07          0.72         0.46 o                         
  -5   2   7          3.82          2.45         0.81 o                         
  -4   2   7          4.12          3.61         0.75 o                         
  -3   2   7        118.44        119.98         8.23 o                         
  -2   2   7         63.33         80.94         5.82 o                         
  -1   2   7        669.26        726.24        15.79 o                         
   0   2   7       1656.12       1790.44        18.92 o                         
   1   2   7       1862.12       1886.47        62.36 o                         
   2   2   7         13.75         14.09         2.78 o                         
   3   2   7          1.00          2.66         0.96 o                         
   4   2   7         10.14         12.34         1.30 o                         
   5   2   7          4.75          4.18         1.34 o                         
  -6   3   7          0.02         -0.16         0.51 o                         
  -5   3   7          0.00         -0.73         0.73 o                         
  -4   3   7         23.29         21.19         1.51 o                         
  -3   3   7         27.99         23.24         1.71 o                         
  -2   3   7         68.84         81.48         6.00 o                         
  -1   3   7         53.59         60.00         4.45 o                         
   0   3   7        201.94        205.57         4.48 o                         
   1   3   7        999.58       1058.34        16.46 o                         
   2   3   7          0.53          0.42         1.25 o                         
   3   3   7          1.81          2.59         0.72 o                         
   4   3   7          0.80          0.20         1.05 o                         
   5   3   7          7.47          7.52         1.54 o                         
  -5   4   7         18.10         19.33         2.18 o                         
  -4   4   7         79.06         72.62         4.92 o                         
  -3   4   7          8.36          6.03         1.30 o                         
  -2   4   7          0.32          1.53         1.49 o                         
  -1   4   7        123.00        114.34         4.91 o                         
   0   4   7        105.38        103.82         4.93 o                         
   1   4   7         62.62         64.52         6.13 o                         
   2   4   7         90.04        100.85         3.67 o                         
   3   4   7          1.77          3.05         0.73 o                         
   4   4   7         77.37         87.70         3.49 o                         
   5   4   7         70.70         70.17         7.03 o                         
  -5   5   7          0.89          1.15         0.58 o                         
  -4   5   7         62.52         52.70         3.13 o                         
  -3   5   7         18.91         16.92         2.47 o                         
  -2   5   7          6.31          3.99         0.87 o                         
  -1   5   7         59.10         57.14         4.17 o                         
   0   5   7         25.61         24.05         2.70 o                         
   1   5   7          4.82          2.05         0.68 o                         
   2   5   7         31.45         35.25         2.08 o                         
   3   5   7          5.38          5.69         2.05 o                         
   4   5   7          3.58          4.73         0.92 o                         
  -5   6   7          2.40          1.93         0.64 o                         
  -4   6   7          9.52          8.01         2.28 o                         
  -3   6   7          3.10          2.74         1.25 o                         
  -2   6   7          5.32          6.08         1.15 o                         
  -1   6   7        188.24        191.54         4.43 o                         
   0   6   7        466.81        474.80        10.36 o                         
   1   6   7        128.47        137.99         6.31 o                         
   2   6   7         26.21         26.40         1.95 o                         
   3   6   7          2.08          2.40         1.02 o                         
   4   6   7          2.35          1.78         0.87 o                         
  -4   7   7          0.14         -0.02         0.46 o                         
  -3   7   7          0.03          1.31         1.05 o                         
  -2   7   7         25.26         23.23         2.32 o                         
  -1   7   7          0.06          0.30         0.64 o                         
   0   7   7        416.13        397.04        11.18 o                         
   1   7   7          1.22          0.84         1.09 o                         
   2   7   7          4.41          5.60         1.45 o                         
   3   7   7          0.77          1.13         0.78 o                         
  -3   8   7          0.00          0.45         0.47 o                         
  -2   8   7          3.08          2.62         1.02 o                         
  -1   8   7          2.92          4.44         0.87 o                         
   0   8   7          1.16          0.75         0.87 o                         
   1   8   7          2.74          3.34         1.22 o                         
   2   8   7          1.92          1.79         1.04 o                         
  -2   9   7          4.21          2.89         0.76 o                         
  -1   9   7          0.44          2.11         0.87 o                         
   0   9   7          0.07          0.73         0.67 o                         
   1   9   7          0.75          0.44         0.56 o                         
  -2  -9   8          0.87          0.92         0.38 o                         
  -1  -9   8          0.00          0.98         0.45 o                         
   0  -9   8          1.01          0.86         0.78 o                         
   1  -9   8          6.14          6.25         1.24 o                         
   2  -9   8          1.45          0.53         0.64 o                         
  -3  -8   8          0.64          2.62         0.84 o                         
  -2  -8   8         10.56          9.74         1.36 o                         
  -1  -8   8          1.52          2.02         1.00 o                         
   0  -8   8         17.65         16.59         1.94 o                         
   1  -8   8          3.63          5.23         0.74 o                         
   2  -8   8          7.46          7.60         1.08 o                         
   3  -8   8          0.22         -0.57         0.57 o                         
  -4  -7   8          0.05         -0.56         0.56 o                         
  -3  -7   8          3.28          4.18         1.29 o                         
  -2  -7   8          0.48          0.89         0.85 o                         
  -1  -7   8         31.59         27.28         2.60 o                         
   0  -7   8          1.85          1.81         0.66 o                         
   1  -7   8         15.27         16.10         1.31 o                         
   2  -7   8         12.67         12.80         1.90 o                         
   3  -7   8         13.26         15.01         1.44 o                         
   4  -7   8          2.18          4.03         0.95 o                         
  -4  -6   8          7.26          8.76         1.53 o                         
  -3  -6   8          2.98          2.99         1.16 o                         
  -2  -6   8         13.77         12.68         1.85 o                         
  -1  -6   8          1.32         -0.73         0.78 o                         
   0  -6   8         58.29         55.34         2.12 o                         
   1  -6   8          8.99          8.98         1.21 o                         
   2  -6   8         91.74         91.11         3.84 o                         
   3  -6   8          4.53          4.31         1.45 o                         
   4  -6   8          2.41          4.34         1.28 o                         
  -5  -5   8          0.12         -0.64         0.64 o                         
  -4  -5   8          6.00          8.72         1.80 o                         
  -3  -5   8         82.55         75.00         2.25 o                         
  -2  -5   8          0.02          1.25         0.75 o                         
  -1  -5   8          3.06          4.83         1.03 o                         
   0  -5   8        105.34        113.69         8.12 o                         
   1  -5   8          3.99          2.63         1.21 o                         
   2  -5   8         19.17         17.75         1.53 o                         
   3  -5   8          5.26          3.11         1.20 o                         
   4  -5   8          0.12          0.46         0.75 o                         
   5  -5   8          6.08          6.49         1.06 o                         
  -5  -4   8          0.03          0.05         0.85 o                         
  -4  -4   8          0.00         -0.10         0.76 o                         
  -3  -4   8          1.81          3.05         0.72 o                         
  -2  -4   8          4.01          2.03         1.47 o                         
  -1  -4   8        137.57        154.23         5.60 o                         
   0  -4   8        501.63        528.09        18.46 o                         
   1  -4   8         64.53         76.85         5.87 o                         
   2  -4   8         28.80         26.95         3.98 o                         
   3  -4   8         20.24         23.70         2.38 o                         
   4  -4   8          9.24          8.63         1.64 o                         
   5  -4   8          0.32          1.27         0.65 o                         
  -5  -3   8          0.01          0.01         0.61 o                         
  -4  -3   8          8.13          6.20         0.79 o                         
  -3  -3   8        216.60        213.48         4.40 o                         
  -2  -3   8          0.09          1.14         1.27 o                         
  -1  -3   8         45.44         30.15         2.37 o                         
   0  -3   8          4.58          4.15         1.02 o                         
   1  -3   8         73.31         76.74         5.29 o                         
   2  -3   8         90.45         88.17         6.60 o                         
   3  -3   8         32.82         28.90         2.43 o                         
   4  -3   8         10.87          6.00         1.58 o                         
   5  -3   8          4.18          3.69         1.31 o                         
  -5  -2   8          1.95          2.51         0.83 o                         
  -4  -2   8         11.61         10.36         1.04 o                         
  -3  -2   8         16.13         15.54         1.12 o                         
  -2  -2   8         19.40         21.25         3.02 o                         
  -1  -2   8          9.28         12.18         2.18 o                         
   0  -2   8        302.35        317.30        18.35 o                         
   1  -2   8        443.90        398.01        11.61 o                         
   2  -2   8         36.67         28.90         3.60 o                         
   3  -2   8         24.04         27.47         2.37 o                         
   4  -2   8         11.09         14.05         1.25 o                         
   5  -2   8          0.08          0.45         0.55 o                         
  -6  -1   8          0.08          1.00         0.49 o                         
  -5  -1   8          1.12          2.48         0.65 o                         
  -4  -1   8          0.09          1.57         0.80 o                         
  -3  -1   8          0.76          1.44         0.98 o                         
  -2  -1   8         43.97         44.83         5.88 o                         
  -1  -1   8         26.42         21.30         2.62 o                         
   0  -1   8         64.82         77.16         4.80 o                         
   1  -1   8        120.57        141.46         3.07 o                         
   2  -1   8        158.04        150.35        12.71 o                         
   3  -1   8          0.93         -0.07         0.87 o                         
   4  -1   8          0.21          1.74         1.40 o                         
   5  -1   8          0.88          0.90         0.59 o                         
  -6   0   8          3.55          3.49         0.91 o                         
  -5   0   8          7.10          7.53         0.97 o                         
  -4   0   8         38.45         39.67         2.76 o                         
  -3   0   8         28.42         32.32         3.04 o                         
  -2   0   8          2.31          4.45         1.08 o                         
  -1   0   8         61.24         82.02         3.90 o                         
   0   0   8       1421.07       1473.70        16.75 o                         
   1   0   8       1450.25       1474.23        23.79 o                         
   2   0   8        392.86        418.77        10.99 o                         
   3   0   8         37.15         35.18         2.44 o                         
   4   0   8         63.19         57.51         3.10 o                         
   5   0   8          7.64          7.37         1.00 o                         
  -6   1   8          0.63          1.35         0.47 o                         
  -5   1   8          0.35          0.36         1.28 o                         
  -4   1   8         14.15         14.37         1.00 o                         
  -3   1   8         10.01          8.23         2.27 o                         
  -2   1   8         96.16         94.26         6.29 o                         
  -1   1   8          1.69          0.95         1.18 o                         
   0   1   8        205.56        219.69         7.38 o                         
   1   1   8        113.70        105.93         3.81 o                         
   2   1   8          6.46          5.11         0.94 o                         
   3   1   8          3.78          3.43         1.13 o                         
   4   1   8         25.25         22.71         2.00 o                         
   5   1   8         13.14         13.06         1.18 o                         
  -6   2   8          5.23          4.71         0.82 o                         
  -5   2   8          1.58          1.65         0.56 o                         
  -4   2   8         12.14         10.75         1.26 o                         
  -3   2   8        141.26        140.02         9.23 o                         
  -2   2   8          1.35          2.02         1.56 o                         
  -1   2   8        670.11        746.52        17.05 o                         
   0   2   8        530.48        575.38         8.51 o                         
   1   2   8        553.49        631.42        15.79 o                         
   2   2   8        216.44        206.11        10.41 o                         
   3   2   8         18.27         20.51         1.65 o                         
   4   2   8         38.00         38.23         2.02 o                         
   5   2   8         11.27         12.27         1.87 o                         
  -5   3   8          0.15          1.85         0.78 o                         
  -4   3   8         14.36         15.41         1.31 o                         
  -3   3   8          1.15          1.41         0.68 o                         
  -2   3   8          0.10          0.76         1.07 o                         
  -1   3   8          0.00          2.87         1.47 o                         
   0   3   8        138.99        168.60        12.00 o                         
   1   3   8          1.25          0.05         0.92 o                         
   2   3   8         35.89         40.00         5.05 o                         
   3   3   8         10.85          9.02         1.70 o                         
   4   3   8         43.50         48.83         2.67 o                         
   5   3   8         18.97         17.99         2.00 o                         
  -5   4   8         11.67         11.67         1.71 o                         
  -4   4   8          0.13          0.25         0.68 o                         
  -3   4   8          0.59          1.11         0.91 o                         
  -2   4   8         85.74         72.68         6.13 o                         
  -1   4   8          5.54          2.52         0.90 o                         
   0   4   8          4.89          5.45         1.39 o                         
   1   4   8          0.36          0.56         1.45 o                         
   2   4   8         27.58         27.86         1.99 o                         
   3   4   8          0.05          0.25         0.64 o                         
   4   4   8         64.20         68.64         3.04 o                         
   5   4   8         10.55          9.60         1.25 o                         
  -5   5   8         10.44          8.91         1.45 o                         
  -4   5   8          1.12          1.34         0.80 o                         
  -3   5   8          1.44          2.94         1.34 o                         
  -2   5   8          5.06          5.05         0.87 o                         
  -1   5   8         51.90         45.05         2.58 o                         
   0   5   8          6.63          6.97         0.89 o                         
   1   5   8         18.14         14.10         1.21 o                         
   2   5   8          6.43          8.19         1.08 o                         
   3   5   8          0.25          1.15         1.28 o                         
   4   5   8         11.04         13.13         1.64 o                         
  -4   6   8         12.93         13.90         1.26 o                         
  -3   6   8         40.53         39.37         3.34 o                         
  -2   6   8          0.71          0.04         1.35 o                         
  -1   6   8        507.00        500.48        10.45 o                         
   0   6   8         23.34         25.64         2.51 o                         
   1   6   8         10.42          9.02         1.85 o                         
   2   6   8         27.68         29.30         1.99 o                         
   3   6   8          0.10          0.51         0.98 o                         
   4   6   8          1.07          1.94         0.82 o                         
  -4   7   8          0.00         -0.56         0.65 o                         
  -3   7   8          7.91          5.99         0.94 o                         
  -2   7   8        102.14        102.11         3.58 o                         
  -1   7   8         70.76         75.14         3.23 o                         
   0   7   8         70.93         56.14         4.18 o                         
   1   7   8         38.76         42.08         3.24 o                         
   2   7   8         22.41         24.47         1.68 o                         
   3   7   8          2.68          4.11         1.09 o                         
  -3   8   8          5.68          6.22         1.13 o                         
  -2   8   8          1.49          2.71         1.04 o                         
  -1   8   8          0.52          0.71         0.88 o                         
   0   8   8          3.64          2.84         1.13 o                         
   1   8   8         18.98         19.36         2.07 o                         
   2   8   8          1.43          2.47         0.78 o                         
  -2   9   8          3.34          2.80         0.67 o                         
  -1   9   8          0.51          1.62         0.69 o                         
   0   9   8          0.27          1.87         0.87 o                         
   1   9   8          0.05         -0.11         0.45 o                         
  -1  -9   9          0.20          0.85         0.53 o                         
   0  -9   9          9.64          9.86         1.10 o                         
   1  -9   9          3.13          2.13         0.93 o                         
   2  -9   9          0.00         -0.33         0.55 o                         
  -3  -8   9          3.95          5.87         1.02 o                         
  -2  -8   9         11.18         10.60         1.07 o                         
  -1  -8   9          1.34          1.47         0.87 o                         
   0  -8   9          8.93          9.03         1.49 o                         
   1  -8   9         14.92         13.39         1.42 o                         
   2  -8   9          5.13          5.54         0.99 o                         
   3  -8   9          2.34          2.64         0.91 o                         
  -3  -7   9          1.76          3.80         1.13 o                         
  -2  -7   9          5.78          6.19         0.99 o                         
  -1  -7   9          0.18         -0.38         0.82 o                         
   0  -7   9          3.66          2.61         0.74 o                         
   1  -7   9        194.20        197.29         5.90 o                         
   2  -7   9         49.00         51.37         3.27 o                         
   3  -7   9          2.74          4.06         0.82 o                         
   4  -7   9          5.70          6.83         1.27 o                         
  -4  -6   9          5.67          5.47         1.22 o                         
  -3  -6   9          1.25          0.65         0.72 o                         
  -2  -6   9          0.08         -0.21         0.68 o                         
  -1  -6   9          1.43          0.82         0.78 o                         
   0  -6   9         49.32         40.91         2.52 o                         
   1  -6   9        128.23        120.70         4.44 o                         
   2  -6   9        412.91        425.62         8.51 o                         
   3  -6   9          0.03          1.05         1.05 o                         
   4  -6   9          0.09         -0.25         0.80 o                         
  -5  -5   9          0.07          0.93         0.55 o                         
  -4  -5   9          4.96          8.34         1.14 o                         
  -3  -5   9         32.39         31.13         1.74 o                         
  -2  -5   9          8.33          5.43         1.06 o                         
  -1  -5   9          5.32          3.36         1.09 o                         
   0  -5   9          9.03          8.82         1.02 o                         
   1  -5   9          2.53          2.35         1.37 o                         
   2  -5   9        109.97        117.03         3.82 o                         
   3  -5   9          0.82          4.23         1.54 o                         
   4  -5   9          9.38          9.30         1.25 o                         
   5  -5   9          6.44          5.02         0.79 o                         
  -5  -4   9          0.15         -0.47         0.76 o                         
  -4  -4   9          9.55         11.15         1.42 o                         
  -3  -4   9        684.14        659.79         8.70 o                         
  -2  -4   9          0.49          1.57         0.60 o                         
  -1  -4   9          9.51         11.18         1.72 o                         
   0  -4   9        146.78        170.60         6.18 o                         
   1  -4   9         49.21         46.31         3.99 o                         
   2  -4   9         20.00         25.39         2.28 o                         
   3  -4   9         18.36         14.99         2.03 o                         
   4  -4   9          0.14          0.47         1.13 o                         
   5  -4   9          4.10          6.14         1.13 o                         
  -5  -3   9          0.31         -0.27         0.52 o                         
  -4  -3   9          3.14          2.61         0.69 o                         
  -3  -3   9        181.34        162.16         3.51 o                         
  -2  -3   9         17.76         13.14         2.85 o                         
  -1  -3   9          5.75          4.13         1.64 o                         
   0  -3   9         32.35         30.53         2.27 o                         
   1  -3   9        303.71        308.66        11.67 o                         
   2  -3   9         12.41          9.00         2.24 o                         
   3  -3   9         27.18         23.76         2.28 o                         
   4  -3   9          8.96          7.92         1.80 o                         
   5  -3   9          0.08          0.29         1.04 o                         
  -5  -2   9          2.96          4.96         0.97 o                         
  -4  -2   9         12.81         10.21         1.75 o                         
  -3  -2   9          0.69          0.48         0.57 o                         
  -2  -2   9         43.38         44.06         4.45 o                         
  -1  -2   9         50.95         47.29         4.20 o                         
   0  -2   9         99.17        103.78         6.14 o                         
   1  -2   9       1126.27       1103.27        22.54 o                         
   2  -2   9          7.08          4.16         1.73 o                         
   3  -2   9         17.36         14.92         2.36 o                         
   4  -2   9          9.51          8.83         1.28 o                         
   5  -2   9          0.75          0.86         0.60 o                         
  -5  -1   9          9.01          8.43         1.23 o                         
  -4  -1   9         93.73         89.77         3.95 o                         
  -3  -1   9         18.33         17.06         1.66 o                         
  -2  -1   9          0.07          0.93         2.15 o                         
  -1  -1   9          0.72         -0.36         1.07 o                         
   0  -1   9        203.87        194.70         8.11 o                         
   1  -1   9        116.37        128.60         3.98 o                         
   2  -1   9         30.05         25.61         3.29 o                         
   3  -1   9         39.37         44.17        11.72 o                         
   4  -1   9         10.56         10.45         1.37 o                         
   5  -1   9         32.15         28.35         1.66 o                         
  -6   0   9          2.46          3.96         0.85 o                         
  -5   0   9          0.11         -0.20         0.67 o                         
  -4   0   9         41.49         45.31         4.00 o                         
  -3   0   9         80.86         84.81         7.36 o                         
  -2   0   9        102.18        106.47         7.26 o                         
  -1   0   9        291.12        300.39        10.21 o                         
   0   0   9        172.69        158.47         6.82 o                         
   1   0   9         71.64         74.14         2.60 o                         
   2   0   9         43.20         37.35         2.67 o                         
   3   0   9          4.99          6.41         1.28 o                         
   4   0   9          3.05          2.38         0.89 o                         
   5   0   9         13.18         12.31         1.13 o                         
  -6   1   9          1.83          2.76         0.76 o                         
  -5   1   9          1.49          1.02         0.66 o                         
  -4   1   9         13.89         16.47         1.43 o                         
  -3   1   9         11.50          9.98         2.74 o                         
  -2   1   9          2.11          1.18         1.40 o                         
  -1   1   9        532.84        630.45        15.65 o                         
   0   1   9       2777.20       2877.47        38.42 o                         
   1   1   9        169.06        181.70         4.32 o                         
   2   1   9          5.08          4.14         1.10 o                         
   3   1   9        120.82        123.47         6.68 o                         
   4   1   9          2.16          2.79         1.02 o                         
   5   1   9          4.12          4.29         0.96 o                         
  -5   2   9          0.61          0.55         0.80 o                         
  -4   2   9         10.62          8.69         1.19 o                         
  -3   2   9         11.69         18.19         1.87 o                         
  -2   2   9        330.62        389.36        13.76 o                         
  -1   2   9          0.01         -0.93         0.95 o                         
   0   2   9        489.56        624.87        13.90 o                         
   1   2   9          0.05          0.87         0.95 o                         
   2   2   9         12.11         15.09         3.11 o                         
   3   2   9          1.36          2.52         1.02 o                         
   4   2   9        123.30        127.72         3.65 o                         
   5   2   9          0.54          1.51         1.02 o                         
  -5   3   9         21.80         23.35         1.66 o                         
  -4   3   9          0.49          0.26         0.72 o                         
  -3   3   9          0.43          0.31         0.63 o                         
  -2   3   9        112.65        137.19         8.32 o                         
  -1   3   9         55.34         63.76         5.22 o                         
   0   3   9          0.11          1.20         1.40 o                         
   1   3   9         26.17         27.88         2.78 o                         
   2   3   9         17.76         15.81         3.25 o                         
   3   3   9         19.52         20.28         2.48 o                         
   4   3   9        157.34        164.65         4.04 o                         
   5   3   9          8.93         12.29         1.65 o                         
  -5   4   9          7.31          6.23         1.36 o                         
  -4   4   9        100.51        107.17         5.33 o                         
  -3   4   9          0.27         -0.49         0.80 o                         
  -2   4   9          6.00          4.94         1.15 o                         
  -1   4   9         16.44         13.58         2.98 o                         
   0   4   9        208.15        174.68         9.58 o                         
   1   4   9         11.75         12.40         2.93 o                         
   2   4   9         94.83        103.07         3.83 o                         
   3   4   9          0.55         -0.08         0.80 o                         
   4   4   9         29.37         35.38         2.13 o                         
   5   4   9          4.34          2.58         0.67 o                         
  -5   5   9          2.07          0.87         0.85 o                         
  -4   5   9         10.70          9.11         1.84 o                         
  -3   5   9         21.30         18.19         2.44 o                         
  -2   5   9         42.81         37.57         2.14 o                         
  -1   5   9        420.52        433.16        15.37 o                         
   0   5   9         42.30         45.59         2.32 o                         
   1   5   9         23.25         18.85         1.36 o                         
   2   5   9         66.74         65.17         3.81 o                         
   3   5   9          9.78          6.67         1.54 o                         
   4   5   9          1.64          1.38         0.63 o                         
  -4   6   9          0.00          0.24         0.75 o                         
  -3   6   9         34.86         31.72         2.94 o                         
  -2   6   9          6.12          5.55         0.99 o                         
  -1   6   9        120.32        109.13         5.65 o                         
   0   6   9        462.75        456.68        12.29 o                         
   1   6   9         25.11         21.68         2.62 o                         
   2   6   9          4.87          2.98         0.81 o                         
   3   6   9          8.24          7.11         1.40 o                         
   4   6   9          1.11          1.78         0.67 o                         
  -4   7   9          0.19         -0.67         0.67 o                         
  -3   7   9          0.42         -0.69         0.75 o                         
  -2   7   9          1.33          1.70         0.78 o                         
  -1   7   9          0.94         -0.04         0.86 o                         
   0   7   9          0.03          0.87         0.96 o                         
   1   7   9         73.06         76.40         3.23 o                         
   2   7   9          5.01          6.09         0.90 o                         
   3   7   9          5.17          6.18         1.22 o                         
  -3   8   9          0.36          0.65         0.67 o                         
  -2   8   9          3.22          3.69         0.71 o                         
  -1   8   9         23.65         25.63         1.66 o                         
   0   8   9          4.55          5.36         1.31 o                         
   1   8   9          3.19          2.24         0.96 o                         
   2   8   9          9.67         10.11         1.07 o                         
  -1   9   9          0.10          0.11         0.53 o                         
   0   9   9          0.82          0.80         0.64 o                         
   1   9   9          0.57          1.22         0.51 o                         
  -1  -9  10          0.22          0.53         0.44 o                         
   0  -9  10         10.39         10.83         1.45 o                         
   1  -9  10          1.81          1.18         0.71 o                         
   2  -9  10          1.94          1.16         0.56 o                         
  -2  -8  10          0.42          2.33         0.96 o                         
  -1  -8  10          2.06          2.40         0.85 o                         
   0  -8  10          0.08          0.19         0.65 o                         
   1  -8  10          0.00          2.00         1.27 o                         
   2  -8  10          0.00          0.51         0.78 o                         
   3  -8  10          2.54          3.30         0.71 o                         
  -3  -7  10          3.48          4.60         1.22 o                         
  -2  -7  10          0.00         -0.27         0.56 o                         
  -1  -7  10          0.05          0.00         0.78 o                         
   0  -7  10          0.03          0.31         0.76 o                         
   1  -7  10         20.11         18.52         1.35 o                         
   2  -7  10         12.74         13.64         1.50 o                         
   3  -7  10          0.67          0.65         0.91 o                         
   4  -7  10          5.41         10.47         1.42 o                         
  -4  -6  10          0.27          1.36         0.95 o                         
  -3  -6  10          0.19          0.39         0.66 o                         
  -2  -6  10          3.96          4.34         1.59 o                         
  -1  -6  10          1.82          0.51         0.93 o                         
   0  -6  10         16.24         13.68         1.67 o                         
   1  -6  10         81.00         76.16         3.58 o                         
   2  -6  10         14.42         14.44         1.89 o                         
   3  -6  10          0.53         -1.16         1.16 o                         
   4  -6  10          0.42          0.62         0.85 o                         
  -4  -5  10         42.61         45.39         2.26 o                         
  -3  -5  10          0.66          0.15         0.67 o                         
  -2  -5  10          9.18         10.03         1.28 o                         
  -1  -5  10          4.43          3.16         1.20 o                         
   0  -5  10         13.53         14.16         1.38 o                         
   1  -5  10         25.37         24.91         1.84 o                         
   2  -5  10         63.98         63.33         2.89 o                         
   3  -5  10         35.48         31.01         3.24 o                         
   4  -5  10          0.78         -0.39         0.61 o                         
   5  -5  10          2.87          1.40         0.84 o                         
  -5  -4  10          0.07          0.31         0.76 o                         
  -4  -4  10         71.35         69.28         3.09 o                         
  -3  -4  10          4.03          5.50         1.15 o                         
  -2  -4  10          5.11          4.54         0.88 o                         
  -1  -4  10          4.66          6.13         2.34 o                         
   0  -4  10          2.86          1.80         1.51 o                         
   1  -4  10          1.89          1.18         1.73 o                         
   2  -4  10         18.30         16.64         2.01 o                         
   3  -4  10          0.74          2.82         1.22 o                         
   4  -4  10         10.68          8.25         1.29 o                         
   5  -4  10          1.83          1.72         0.61 o                         
  -5  -3  10          0.00          1.20         1.37 o                         
  -4  -3  10          0.11          0.46         0.56 o                         
  -3  -3  10          2.65          0.51         0.79 o                         
  -2  -3  10         13.11          7.49         2.07 o                         
  -1  -3  10        180.96        165.23         8.62 o                         
   0  -3  10        613.18        572.33        16.58 o                         
   1  -3  10          0.88          0.22         1.18 o                         
   2  -3  10          7.79          6.13         1.71 o                         
   3  -3  10          6.93          5.06         1.27 o                         
   4  -3  10          4.33          3.64         1.33 o                         
   5  -3  10          7.95          7.54         1.54 o                         
  -5  -2  10          0.73          2.28         0.74 o                         
  -4  -2  10         12.92          8.43         2.04 o                         
  -3  -2  10          0.31          1.06         0.81 o                         
  -2  -2  10         97.69         95.15         7.02 o                         
  -1  -2  10          4.65          3.34         1.58 o                         
   0  -2  10         48.40         53.62         4.69 o                         
   1  -2  10         51.52         48.66         4.63 o                         
   2  -2  10          5.25          4.18         1.65 o                         
   3  -2  10          1.66          1.93         0.67 o                         
   4  -2  10         30.77         23.89         2.61 o                         
   5  -2  10          0.07          0.10         0.55 o                         
  -5  -1  10         12.08         13.33         1.37 o                         
  -4  -1  10          7.77          7.14         1.28 o                         
  -3  -1  10          6.89          6.20         0.98 o                         
  -2  -1  10         11.28         12.38         2.74 o                         
  -1  -1  10        313.72        259.22        10.03 o                         
   0  -1  10        650.23        594.65        15.63 o                         
   1  -1  10        175.11        185.26         8.63 o                         
   2  -1  10         44.90         36.13         4.16 o                         
   3  -1  10        287.19        312.77         6.89 o                         
   4  -1  10         20.85         18.46         1.79 o                         
   5  -1  10          0.57          0.72         0.71 o                         
  -5   0  10          3.24          2.29         1.22 o                         
  -4   0  10         57.45         59.34         2.49 o                         
  -3   0  10          5.09          9.85         1.52 o                         
  -2   0  10         30.90         33.02         4.13 o                         
  -1   0  10         45.79         35.57         3.80 o                         
   0   0  10         53.64         55.04         4.31 o                         
   1   0  10          6.11          8.22         1.01 o                         
   2   0  10          0.58          0.86         1.69 o                         
   3   0  10         34.08         35.88         3.47 o                         
   4   0  10         48.56         42.56         2.67 o                         
   5   0  10          8.90          9.03         1.31 o                         
  -5   1  10          2.61          2.61         0.84 o                         
  -4   1  10         22.20         21.31         1.58 o                         
  -3   1  10          0.04         -0.40         0.58 o                         
  -2   1  10        268.58        279.90        11.96 o                         
  -1   1  10        255.26        311.82        11.23 o                         
   0   1  10        183.55        166.38         7.14 o                         
   1   1  10        117.57        107.14         3.06 o                         
   2   1  10          0.15          0.91         1.44 o                         
   3   1  10         38.71         39.61         1.70 o                         
   4   1  10          2.81          2.27         0.88 o                         
   5   1  10          0.00         -0.11         0.95 o                         
  -5   2  10          0.05         -0.48         0.48 o                         
  -4   2  10         23.17         25.36         1.66 o                         
  -3   2  10          2.58          3.14         1.06 o                         
  -2   2  10         16.43         14.98         2.73 o                         
  -1   2  10        210.15        222.50         9.72 o                         
   0   2  10        226.47        321.00        10.20 o                         
   1   2  10          1.67          1.23         0.99 o                         
   2   2  10          8.03          9.98         2.53 o                         
   3   2  10          7.21          7.76         1.23 o                         
   4   2  10          9.82          8.99         1.16 o                         
   5   2  10          0.25          0.31         0.80 o                         
  -5   3  10         15.53         16.44         1.09 o                         
  -4   3  10          0.01          0.35         0.73 o                         
  -3   3  10         12.06         12.57         1.78 o                         
  -2   3  10         24.20         28.59         4.14 o                         
  -1   3  10         11.91         11.98         2.47 o                         
   0   3  10          0.69          2.82         1.49 o                         
   1   3  10        141.01        149.78         6.37 o                         
   2   3  10         21.74         20.35         2.23 o                         
   3   3  10        251.50        262.59         6.94 o                         
   4   3  10         74.88         85.60         3.17 o                         
   5   3  10          0.09          0.56         0.75 o                         
  -5   4  10          9.38         10.38         1.51 o                         
  -4   4  10         17.48         17.25         2.44 o                         
  -3   4  10          1.72          3.44         1.44 o                         
  -2   4  10        100.12        101.00         4.96 o                         
  -1   4  10         70.58         61.32         5.98 o                         
   0   4  10         49.14         37.30         4.71 o                         
   1   4  10         68.52         73.45         3.15 o                         
   2   4  10         22.91         23.19         1.92 o                         
   3   4  10         11.88         10.49         1.18 o                         
   4   4  10         50.52         58.56         2.64 o                         
  -5   5  10          0.13          0.35         0.67 o                         
  -4   5  10         15.00         12.83         2.04 o                         
  -3   5  10         33.52         32.32         3.20 o                         
  -2   5  10        387.93        423.88         7.31 o                         
  -1   5  10        618.42        611.22         9.22 o                         
   0   5  10        213.14        198.17         6.23 o                         
   1   5  10          8.55          6.34         0.93 o                         
   2   5  10          3.09          2.66         0.68 o                         
   3   5  10          0.88          0.87         1.02 o                         
   4   5  10          1.75          1.57         0.57 o                         
  -4   6  10          0.82          0.27         0.76 o                         
  -3   6  10          0.13          0.45         1.07 o                         
  -2   6  10          5.66          6.41         1.09 o                         
  -1   6  10        269.11        246.51         8.63 o                         
   0   6  10        106.09        110.73         5.89 o                         
   1   6  10         30.26         29.52         3.13 o                         
   2   6  10          2.93          4.08         0.87 o                         
   3   6  10          5.64          7.63         1.40 o                         
   4   6  10          0.34         -0.13         0.44 o                         
  -4   7  10          2.08          1.80         0.69 o                         
  -3   7  10          0.67          0.49         0.80 o                         
  -2   7  10          2.08          2.02         0.78 o                         
  -1   7  10          0.65          1.05         0.61 o                         
   0   7  10          0.45         -0.67         1.02 o                         
   1   7  10          9.80          8.18         1.07 o                         
   2   7  10         25.55         27.84         2.45 o                         
   3   7  10         16.49         17.10         1.58 o                         
  -3   8  10          0.04          1.00         0.64 o                         
  -2   8  10          4.39          5.06         0.74 o                         
  -1   8  10         21.20         22.23         2.16 o                         
   0   8  10          1.75          1.47         0.91 o                         
   1   8  10          3.88          3.89         1.04 o                         
   0   9  10          8.62          8.42         1.07 o                         
  -1  -9  11          0.13          0.02         0.60 o                         
   0  -9  11          2.75          2.68         0.64 o                         
   1  -9  11          0.68          0.77         0.53 o                         
  -2  -8  11          1.15          0.60         0.73 o                         
  -1  -8  11          0.01          0.49         0.52 o                         
   0  -8  11          0.26          2.02         0.70 o                         
   1  -8  11         45.46         47.91         3.45 o                         
   2  -8  11          0.48          0.95         0.91 o                         
   3  -8  11          0.78          1.16         0.76 o                         
  -3  -7  11          0.13         -0.02         0.76 o                         
  -2  -7  11          0.51          0.68         0.51 o                         
  -1  -7  11          5.21          4.85         1.34 o                         
   0  -7  11          1.78         -0.22         0.80 o                         
   1  -7  11        245.82        254.68         9.23 o                         
   2  -7  11          0.38         -0.53         1.27 o                         
   3  -7  11          2.77          1.60         0.91 o                         
   4  -7  11          2.00          3.04         0.85 o                         
  -4  -6  11         41.10         47.04         2.71 o                         
  -3  -6  11          4.10          4.18         0.82 o                         
  -2  -6  11          0.65          0.82         0.48 o                         
  -1  -6  11          1.98          1.64         0.87 o                         
   0  -6  11          1.20          1.89         1.09 o                         
   1  -6  11          0.99         -0.27         1.40 o                         
   2  -6  11          3.20          3.07         0.87 o                         
   3  -6  11          0.22          0.55         1.05 o                         
   4  -6  11          0.04         -0.71         0.89 o                         
  -4  -5  11         79.41         86.50         2.95 o                         
  -3  -5  11         13.88         13.55         1.53 o                         
  -2  -5  11          4.74          5.27         1.09 o                         
  -1  -5  11        177.29        140.53         5.82 o                         
   0  -5  11         17.37         18.97         6.41 o                         
   1  -5  11          0.37          0.39         1.18 o                         
   2  -5  11          1.80          1.30         0.86 o                         
   3  -5  11          0.74          1.05         1.20 o                         
   4  -5  11          1.14          1.11         1.02 o                         
   5  -5  11          3.74          5.45         1.04 o                         
  -5  -4  11          0.85          1.62         0.62 o                         
  -4  -4  11          1.09          0.52         1.42 o                         
  -3  -4  11         10.76          7.54         1.23 o                         
  -2  -4  11          0.01          0.36         0.92 o                         
  -1  -4  11         11.52         10.81         1.94 o                         
   0  -4  11        392.73        440.07        15.90 o                         
   1  -4  11         15.27         18.94         3.44 o                         
   2  -4  11         16.10         14.43         1.83 o                         
   3  -4  11          2.55          1.65         1.16 o                         
   4  -4  11          6.10          5.05         1.67 o                         
   5  -4  11          0.00          0.55         0.59 o                         
  -5  -3  11          3.93          3.76         0.68 o                         
  -4  -3  11          2.21          1.74         0.64 o                         
  -3  -3  11          0.15         -0.24         0.76 o                         
  -2  -3  11          2.16          1.77         0.72 o                         
  -1  -3  11          2.37          3.29         1.69 o                         
   0  -3  11        181.11        188.08         9.63 o                         
   1  -3  11         28.69         26.05         3.82 o                         
   2  -3  11         13.46         12.32         1.55 o                         
   3  -3  11         26.82         27.81         2.64 o                         
   4  -3  11          4.02          0.55         0.98 o                         
   5  -3  11          0.05          0.56         0.91 o                         
  -5  -2  11          8.93          9.65         1.10 o                         
  -4  -2  11          4.96          5.96         1.19 o                         
  -3  -2  11          4.12          4.20         0.93 o                         
  -2  -2  11          2.85          3.22         1.93 o                         
  -1  -2  11         11.11         11.16         2.18 o                         
   0  -2  11          9.08          4.71         1.74 o                         
   1  -2  11         21.65         21.59         3.38 o                         
   2  -2  11          2.06          2.87         1.60 o                         
   3  -2  11         11.31         11.08         1.30 o                         
   4  -2  11         62.80         52.16         4.13 o                         
   5  -2  11          0.01         -0.12         1.52 o                         
  -5  -1  11          2.26          3.05         0.85 o                         
  -4  -1  11          0.04          1.41         0.99 o                         
  -3  -1  11         14.23         14.13         1.16 o                         
  -2  -1  11        100.74         90.22         6.76 o                         
  -1  -1  11          0.22          1.07         1.25 o                         
   0  -1  11        266.42        268.00         7.38 o                         
   1  -1  11        128.29        125.97         7.38 o                         
   2  -1  11          0.86         -0.65         1.24 o                         
   3  -1  11          0.79          0.26         0.75 o                         
   4  -1  11         15.44         12.52         1.52 o                         
   5  -1  11          0.64         -0.12         0.64 o                         
  -5   0  11          0.60          0.98         0.93 o                         
  -4   0  11         47.20         50.31         1.99 o                         
  -3   0  11          1.38          0.53         0.74 o                         
  -2   0  11         11.99         14.12         2.67 o                         
  -1   0  11        167.49        145.53         7.76 o                         
   0   0  11          2.10          0.85         1.02 o                         
   1   0  11          1.69          1.22         0.64 o                         
   2   0  11         19.31         24.07         2.42 o                         
   3   0  11         95.96         93.71         3.88 o                         
   4   0  11          1.39          1.27         0.65 o                         
   5   0  11          0.17          0.95         1.44 o                         
  -5   1  11          4.08          3.83         0.81 o                         
  -4   1  11          0.04          1.41         0.68 o                         
  -3   1  11          0.74          0.45         0.75 o                         
  -2   1  11         23.23         23.19         3.62 o                         
  -1   1  11         15.84         15.09         2.91 o                         
   0   1  11       1514.49       1578.78        27.19 o                         
   1   1  11         62.58         69.36         3.00 o                         
   2   1  11          9.77         10.96         2.45 o                         
   3   1  11          6.35          8.65         0.92 o                         
   4   1  11         43.81         49.58         4.05 o                         
   5   1  11          4.59          4.67         1.27 o                         
  -5   2  11          6.38          7.90         0.83 o                         
  -4   2  11          2.79          1.67         0.83 o                         
  -3   2  11          0.00          0.44         1.02 o                         
  -2   2  11         46.04         55.05         5.60 o                         
  -1   2  11        204.36        203.02         9.41 o                         
   0   2  11          8.29         13.07         2.20 o                         
   1   2  11         38.19         50.71         3.63 o                         
   2   2  11         16.23         14.72         3.14 o                         
   3   2  11         79.08         86.65         7.92 o                         
   4   2  11         33.03         33.57         1.83 o                         
   5   2  11          0.35         -0.33         0.80 o                         
  -5   3  11         19.77         18.96         1.35 o                         
  -4   3  11          0.73          1.05         0.69 o                         
  -3   3  11         38.39         38.53         2.89 o                         
  -2   3  11         24.14         22.83         2.00 o                         
  -1   3  11         12.72         10.92         2.44 o                         
   0   3  11         21.34         18.45         3.20 o                         
   1   3  11         89.77         96.26         5.27 o                         
   2   3  11         19.27         18.21         2.14 o                         
   3   3  11          0.66          1.25         0.96 o                         
   4   3  11         92.72        104.56         3.05 o                         
   5   3  11          0.01          0.04         0.60 o                         
  -5   4  11          2.79          2.54         0.93 o                         
  -4   4  11          4.37          2.56         1.07 o                         
  -3   4  11          0.41          0.93         1.00 o                         
  -2   4  11        238.67        250.56         5.34 o                         
  -1   4  11        422.73        460.11        11.90 o                         
   0   4  11         11.67         10.51         1.70 o                         
   1   4  11         32.39         32.18         1.75 o                         
   2   4  11         20.35         20.60         1.84 o                         
   3   4  11          3.22          2.67         0.74 o                         
   4   4  11          2.85          2.82         0.80 o                         
  -5   5  11          5.73          6.31         1.02 o                         
  -4   5  11          0.34          1.73         1.07 o                         
  -3   5  11          3.42          1.74         1.29 o                         
  -2   5  11         18.45         21.35         1.85 o                         
  -1   5  11        131.13        126.01         4.04 o                         
   0   5  11        178.58        164.30         5.54 o                         
   1   5  11          6.91          5.34         0.97 o                         
   2   5  11          0.19         -0.15         0.60 o                         
   3   5  11         25.65         29.90         2.78 o                         
   4   5  11          3.49          4.33         1.02 o                         
  -4   6  11          2.23          1.89         0.87 o                         
  -3   6  11         13.45         13.63         1.94 o                         
  -2   6  11          0.04          0.04         1.25 o                         
  -1   6  11         11.96         10.43         1.87 o                         
   0   6  11         12.32         12.18         1.96 o                         
   1   6  11         22.21         18.49         1.71 o                         
   2   6  11          0.04          0.30         1.19 o                         
   3   6  11          5.23          5.25         1.18 o                         
  -4   7  11          0.38          0.65         0.45 o                         
  -3   7  11          5.23          4.53         1.11 o                         
  -2   7  11         15.37         15.73         1.41 o                         
  -1   7  11          0.69          0.16         0.59 o                         
   0   7  11          0.34          0.75         0.89 o                         
   1   7  11          9.47         10.43         1.18 o                         
   2   7  11          0.09          0.33         0.95 o                         
   3   7  11          1.00          0.82         0.60 o                         
  -3   8  11          1.99          1.42         0.55 o                         
  -2   8  11          0.94          1.51         0.76 o                         
  -1   8  11          3.82          4.07         1.02 o                         
   0   8  11          4.86          5.18         1.22 o                         
   1   8  11         28.83         30.10         2.22 o                         
   0   9  11          0.04          0.55         0.47 o                         
   0  -9  12          2.13          2.05         0.56 o                         
   1  -9  12          0.04          0.11         0.37 o                         
  -2  -8  12          0.43          1.65         0.78 o                         
  -1  -8  12          0.48          0.49         0.78 o                         
   0  -8  12         36.25         38.97         3.04 o                         
   1  -8  12          0.01         -0.20         0.85 o                         
   2  -8  12          0.23          0.67         0.41 o                         
   3  -8  12          1.18          0.56         0.55 o                         
  -3  -7  12          0.29          0.04         0.73 o                         
  -2  -7  12          0.66          1.47         0.53 o                         
  -1  -7  12          7.91          5.51         1.29 o                         
   0  -7  12         53.13         54.54         3.44 o                         
   1  -7  12         43.74         48.69         3.87 o                         
   2  -7  12          1.02          2.29         1.25 o                         
   3  -7  12          0.00          0.03         0.75 o                         
  -4  -6  12          0.19         -0.67         0.67 o                         
  -3  -6  12          0.05         -0.62         0.62 o                         
  -2  -6  12          5.96          5.96         0.81 o                         
  -1  -6  12          9.85          8.25         1.49 o                         
   0  -6  12          0.97          1.89         0.96 o                         
   1  -6  12         27.12         30.86         3.29 o                         
   2  -6  12          1.24          1.44         1.29 o                         
   3  -6  12          8.60          5.78         1.49 o                         
   4  -6  12          8.20         10.18         1.62 o                         
  -4  -5  12         29.81         35.04         1.81 o                         
  -3  -5  12          0.31          0.46         0.81 o                         
  -2  -5  12          6.47          5.54         1.04 o                         
  -1  -5  12         16.73         16.12         2.18 o                         
   0  -5  12          4.83          3.70         1.09 o                         
   1  -5  12          0.04         -0.42         0.98 o                         
   2  -5  12         19.40         18.25         2.60 o                         
   3  -5  12          0.04          0.29         1.02 o                         
   4  -5  12          0.78          1.24         1.02 o                         
  -4  -4  12         15.69         11.58         1.25 o                         
  -3  -4  12          0.17          0.91         0.84 o                         
  -2  -4  12          0.17         -0.01         0.60 o                         
  -1  -4  12         71.94         63.88         9.82 o                         
   0  -4  12         29.32         31.98         2.96 o                         
   1  -4  12          8.90          9.43         1.61 o                         
   2  -4  12          3.99          2.92         1.27 o                         
   3  -4  12         10.36          6.36         1.58 o                         
   4  -4  12         18.94         19.48         2.45 o                         
   5  -4  12          0.03         -0.11         0.78 o                         
  -5  -3  12          0.56          1.00         0.43 o                         
  -4  -3  12          0.46          0.16         0.72 o                         
  -3  -3  12          4.38          3.78         0.94 o                         
  -2  -3  12          6.26          7.36         2.23 o                         
  -1  -3  12          0.14         -0.85         1.40 o                         
   0  -3  12        347.37        345.39        13.87 o                         
   1  -3  12          0.87          0.36         1.44 o                         
   2  -3  12          3.25          3.44         1.00 o                         
   3  -3  12          6.45          5.58         1.08 o                         
   4  -3  12          0.02         -0.07         0.87 o                         
   5  -3  12          0.68          0.80         0.85 o                         
  -5  -2  12          9.85         10.60         1.08 o                         
  -4  -2  12          0.78          0.53         0.77 o                         
  -3  -2  12          0.37         -0.39         0.73 o                         
  -2  -2  12         19.20         13.50         2.98 o                         
  -1  -2  12         31.86         25.97         3.47 o                         
   0  -2  12          0.03          0.89         0.91 o                         
   1  -2  12         98.97         88.24         6.83 o                         
   2  -2  12         35.59         42.70         3.02 o                         
   3  -2  12         14.88         10.86         1.30 o                         
   4  -2  12         12.69         10.34         1.93 o                         
   5  -2  12          0.94          1.65         1.05 o                         
  -5  -1  12         13.96         16.15         4.01 o                         
  -4  -1  12          4.91          3.91         0.77 o                         
  -3  -1  12         16.23         15.09         1.19 o                         
  -2  -1  12         11.93          9.00         2.58 o                         
  -1  -1  12         19.32         27.35         3.65 o                         
   0  -1  12        147.15        119.90         7.09 o                         
   1  -1  12         35.43         32.21         4.03 o                         
   2  -1  12          0.10         -0.60         1.47 o                         
   3  -1  12          1.80          2.70         1.10 o                         
   4  -1  12         15.54         12.46         1.05 o                         
   5  -1  12          0.59          1.03         0.60 o                         
  -5   0  12          0.03          0.00         0.89 o                         
  -4   0  12          7.27          8.55         1.02 o                         
  -3   0  12          4.72          5.01         1.01 o                         
  -2   0  12         27.70         32.41         4.38 o                         
  -1   0  12        746.64        723.13        19.08 o                         
   0   0  12          5.08          4.78         1.64 o                         
   1   0  12         52.11         49.36         3.28 o                         
   2   0  12         29.79         30.13         4.03 o                         
   3   0  12          3.15          5.39         1.64 o                         
   4   0  12          1.81          1.34         0.77 o                         
   5   0  12          0.12          1.00         0.54 o                         
  -5   1  12          0.05         -0.09         0.50 o                         
  -4   1  12          0.42          1.20         0.72 o                         
  -3   1  12          2.79          2.32         1.36 o                         
  -2   1  12          1.63         -0.29         1.31 o                         
  -1   1  12        655.49        647.76        18.39 o                         
   0   1  12        128.14        127.56         7.02 o                         
   1   1  12          7.23          5.04         1.26 o                         
   2   1  12         70.83         72.03         6.16 o                         
   3   1  12        166.44        196.15         8.22 o                         
   4   1  12          9.57         11.41         2.05 o                         
   5   1  12          0.04          1.27         0.93 o                         
  -5   2  12          0.08          0.48         0.41 o                         
  -4   2  12          3.00          2.21         0.76 o                         
  -3   2  12         10.98          9.17         1.62 o                         
  -2   2  12         22.27         24.52         4.05 o                         
  -1   2  12          0.13          1.54         1.07 o                         
   0   2  12        322.32        328.63        11.38 o                         
   1   2  12        147.69        153.41         6.42 o                         
   2   2  12         82.18         88.13         4.42 o                         
   3   2  12        688.49        774.46        17.61 o                         
   4   2  12         16.56         17.96         1.58 o                         
   5   2  12          1.15          1.94         0.85 o                         
  -5   3  12          2.77          2.48         0.55 o                         
  -4   3  12          0.05         -0.53         0.66 o                         
  -3   3  12          5.44          3.73         1.38 o                         
  -2   3  12        109.24        112.64         3.56 o                         
  -1   3  12        153.98        145.91         8.42 o                         
   0   3  12         26.97         18.32         3.44 o                         
   1   3  12          5.80          5.29         1.47 o                         
   2   3  12          0.01         -0.75         0.75 o                         
   3   3  12        185.29        205.46         6.11 o                         
   4   3  12          1.94          2.60         0.85 o                         
  -5   4  12          0.12         -0.49         0.65 o                         
  -4   4  12          0.27         -0.49         0.91 o                         
  -3   4  12         79.89         81.83         5.07 o                         
  -2   4  12        926.18        944.17        12.84 o                         
  -1   4  12         57.18         56.97         2.76 o                         
   0   4  12          8.56          8.49         1.17 o                         
   1   4  12        122.19        111.25         3.28 o                         
   2   4  12          0.07          0.50         0.78 o                         
   3   4  12          3.29          3.83         0.81 o                         
   4   4  12          0.57          1.34         0.60 o                         
  -4   5  12         11.29          8.18         1.64 o                         
  -3   5  12          0.03         -0.98         0.98 o                         
  -2   5  12        210.55        203.86         5.43 o                         
  -1   5  12        140.59        135.14         4.64 o                         
   0   5  12          9.00          8.90         1.17 o                         
   1   5  12         16.45         19.34         1.54 o                         
   2   5  12         59.42         58.30         2.44 o                         
   3   5  12         11.88         11.01         1.65 o                         
   4   5  12          1.62          1.16         0.64 o                         
  -4   6  12          1.48          1.33         0.78 o                         
  -3   6  12         11.21         10.00         1.78 o                         
  -2   6  12          0.09          0.23         1.54 o                         
  -1   6  12          0.55          0.58         0.95 o                         
   0   6  12         49.10         46.20         3.94 o                         
   1   6  12        124.24        122.17         7.72 o                         
   2   6  12         63.59         64.43         2.63 o                         
   3   6  12          0.00          1.25         0.93 o                         
  -3   7  12          2.93          5.03         1.09 o                         
  -2   7  12          0.38          0.35         0.56 o                         
  -1   7  12         14.23         13.68         1.32 o                         
   0   7  12          4.35          1.58         1.13 o                         
   1   7  12          2.46          2.42         0.71 o                         
   2   7  12          2.49          3.20         1.00 o                         
  -2   8  12          0.61          2.31         0.82 o                         
  -1   8  12          0.62          1.54         0.87 o                         
   0   8  12          7.46          9.78         1.42 o                         
   1   8  12          1.17          1.05         0.69 o                         
   0  -9  13         21.40         17.40         1.01 o                         
  -2  -8  13          0.19          1.18         0.78 o                         
  -1  -8  13          1.40          1.29         0.50 o                         
   0  -8  13         18.32         23.77         3.44 o                         
   1  -8  13         22.65         24.47         2.86 o                         
   2  -8  13          0.57          0.76         0.62 o                         
  -3  -7  13          0.03         -0.75         0.75 o                         
  -2  -7  13          4.86          5.36         0.69 o                         
  -1  -7  13          1.96          1.84         1.15 o                         
   0  -7  13          0.23          1.87         1.40 o                         
   1  -7  13         14.35         16.23         2.36 o                         
   2  -7  13          3.24          2.20         0.62 o                         
   3  -7  13          0.04          0.23         0.49 o                         
  -3  -6  13          0.58          0.88         0.52 o                         
  -2  -6  13          0.19          0.60         0.54 o                         
  -1  -6  13         11.23         10.74         1.94 o                         
   0  -6  13          2.33          0.36         0.78 o                         
   1  -6  13         16.80         18.61         2.65 o                         
   2  -6  13          7.69          2.64         1.38 o                         
   3  -6  13          2.17          1.60         0.76 o                         
   4  -6  13          2.14          2.84         0.91 o                         
  -4  -5  13         12.52         12.63         1.09 o                         
  -3  -5  13          0.20          1.50         0.80 o                         
  -2  -5  13          0.50          1.71         1.65 o                         
  -1  -5  13         26.41         24.45         2.64 o                         
   0  -5  13          0.21         -2.41         3.00 o                         
   1  -5  13         17.09         16.03         2.40 o                         
   2  -5  13          0.03         -0.80         1.31 o                         
   3  -5  13          2.18          1.57         0.81 o                         
   4  -5  13          0.09          0.60         0.84 o                         
  -4  -4  13          1.58          1.83         0.74 o                         
  -3  -4  13          0.06          0.38         1.10 o                         
  -2  -4  13         27.75         26.68         2.03 o                         
  -1  -4  13          7.64          8.06         1.11 o                         
   0  -4  13         20.02         23.59         1.98 o                         
   1  -4  13         69.77         76.40         4.44 o                         
   2  -4  13         10.82         12.00         2.31 o                         
   3  -4  13         26.93         22.31         2.03 o                         
   4  -4  13          3.29          3.44         1.22 o                         
   5  -4  13          1.22          1.89         0.80 o                         
  -5  -3  13          2.35          3.05         0.93 o                         
  -4  -3  13          0.02          0.15         0.69 o                         
  -3  -3  13          4.97          5.21         1.31 o                         
  -2  -3  13          0.58         -0.37         1.90 o                         
  -1  -3  13          6.72          5.91         2.14 o                         
   0  -3  13          1.49          4.40         1.46 o                         
   1  -3  13         23.34         17.05         3.56 o                         
   2  -3  13          1.41          0.71         0.89 o                         
   3  -3  13          7.32          5.01         1.15 o                         
   4  -3  13          0.87          0.62         0.89 o                         
   5  -3  13          1.56          0.98         0.80 o                         
  -5  -2  13          9.25          9.90         1.00 o                         
  -4  -2  13          8.04          9.93         1.34 o                         
  -3  -2  13          9.66          9.02         1.31 o                         
  -2  -2  13          6.56          7.27         1.44 o                         
  -1  -2  13        357.12        329.92        13.38 o                         
   0  -2  13          5.20          5.65         2.00 o                         
   1  -2  13          9.73          7.43         2.42 o                         
   2  -2  13        121.33        128.14         4.11 o                         
   3  -2  13          1.16          1.29         0.75 o                         
   4  -2  13         29.71         22.85         2.78 o                         
   5  -2  13          0.20          0.08         1.05 o                         
  -5  -1  13          0.32          2.87         1.05 o                         
  -4  -1  13          0.16          0.03         0.77 o                         
  -3  -1  13          0.57          1.65         0.81 o                         
  -2  -1  13         17.17         22.26         3.74 o                         
  -1  -1  13        162.91        146.02         8.58 o                         
   0  -1  13         42.82         51.65         4.91 o                         
   1  -1  13          0.30          1.51         1.62 o                         
   2  -1  13         34.56         28.43         3.20 o                         
   3  -1  13         92.17         90.19         5.63 o                         
   4  -1  13          8.46          6.34         0.98 o                         
   5  -1  13          0.11          0.03         0.55 o                         
  -5   0  13          1.16          1.96         0.96 o                         
  -4   0  13          0.01          0.16         0.78 o                         
  -3   0  13          7.28          7.67         1.13 o                         
  -2   0  13          0.15          1.71         1.62 o                         
  -1   0  13        493.49        490.45        16.07 o                         
   0   0  13         25.99         21.87         3.20 o                         
   1   0  13         38.62         36.09         2.73 o                         
   2   0  13        150.03        161.48         5.81 o                         
   3   0  13         18.69         13.66         1.78 o                         
   4   0  13          0.01         -0.04         0.62 o                         
   5   0  13          0.12          0.27         0.71 o                         
  -5   1  13          0.87          0.64         0.82 o                         
  -4   1  13          1.46          3.36         0.89 o                         
  -3   1  13          0.41          0.51         1.14 o                         
  -2   1  13        113.00        134.37         3.94 o                         
  -1   1  13          0.60         -0.53         1.20 o                         
   0   1  13         82.84         97.08         6.47 o                         
   1   1  13         13.38         13.38         1.54 o                         
   2   1  13         50.68         55.82         2.73 o                         
   3   1  13        287.08        297.55        10.40 o                         
   4   1  13          2.11          1.64         0.69 o                         
   5   1  13          0.67          2.80         1.05 o                         
  -5   2  13          0.20          1.11         0.43 o                         
  -4   2  13          7.53          7.34         0.96 o                         
  -3   2  13          1.43          0.82         1.05 o                         
  -2   2  13          0.39         -0.13         0.84 o                         
  -1   2  13         79.45         66.45         5.80 o                         
   0   2  13          2.83          3.70         1.15 o                         
   1   2  13         68.51         69.57         4.49 o                         
   2   2  13         35.17         33.32         2.77 o                         
   3   2  13          8.13         10.81         2.27 o                         
   4   2  13          8.58          7.39         1.07 o                         
   5   2  13          0.00          0.40         0.58 o                         
  -5   3  13          7.88          9.87         1.34 o                         
  -4   3  13          0.01          0.17         0.71 o                         
  -3   3  13          0.10          1.51         1.34 o                         
  -2   3  13         92.05        100.12         3.41 o                         
  -1   3  13        245.39        255.22        14.67 o                         
   0   3  13         10.59         11.79         1.28 o                         
   1   3  13          0.97          0.32         0.78 o                         
   2   3  13          1.04          0.79         0.68 o                         
   3   3  13         12.94         13.49         1.74 o                         
   4   3  13          5.73          5.88         0.78 o                         
  -5   4  13          5.71          6.02         0.96 o                         
  -4   4  13         15.76         18.01         2.36 o                         
  -3   4  13         98.16        106.76         5.74 o                         
  -2   4  13          2.38          2.56         0.93 o                         
  -1   4  13          4.74          4.69         0.99 o                         
   0   4  13          9.44          9.45         1.02 o                         
   1   4  13         25.20         24.78         1.62 o                         
   2   4  13         75.69         76.86         3.85 o                         
   3   4  13          0.92          1.37         0.79 o                         
   4   4  13          4.75          4.40         1.16 o                         
  -4   5  13          4.85          2.89         1.09 o                         
  -3   5  13          0.18          0.62         1.00 o                         
  -2   5  13          5.27          5.22         1.01 o                         
  -1   5  13        125.96        122.89         4.46 o                         
   0   5  13          0.81          0.64         0.66 o                         
   1   5  13         13.50         12.27         1.24 o                         
   2   5  13          5.00          3.85         1.68 o                         
   3   5  13          7.17          8.20         1.44 o                         
   4   5  13          1.04          1.44         0.56 o                         
  -4   6  13          0.22          0.67         0.62 o                         
  -3   6  13          5.36          5.80         1.33 o                         
  -2   6  13          5.69          2.73         1.15 o                         
  -1   6  13          0.00          0.89         0.96 o                         
   0   6  13         41.17         45.75         3.74 o                         
   1   6  13         20.07         20.85         1.82 o                         
   2   6  13          2.50          2.06         0.63 o                         
   3   6  13          1.61          1.53         0.80 o                         
  -3   7  13          0.16          0.76         0.67 o                         
  -2   7  13          8.00          6.82         0.86 o                         
  -1   7  13          0.03         -0.44         0.82 o                         
   0   7  13          1.24          1.00         0.87 o                         
   1   7  13          4.07          5.15         1.01 o                         
   2   7  13          5.04          4.73         1.04 o                         
  -1   8  13         13.88         13.65         1.42 o                         
   0   8  13          0.17         -0.29         0.64 o                         
   1   8  13          2.05          1.65         0.65 o                         
  -1  -8  14          2.23          2.72         0.65 o                         
   0  -8  14         49.87         57.93         3.96 o                         
   1  -8  14          0.64         -0.07         0.53 o                         
   2  -8  14          0.04          0.36         0.69 o                         
  -2  -7  14          0.61          0.53         0.44 o                         
  -1  -7  14          0.41         -0.56         1.04 o                         
   0  -7  14          3.25          2.60         1.00 o                         
   1  -7  14          0.87          1.02         0.73 o                         
   2  -7  14          0.02          0.55         0.52 o                         
   3  -7  14          3.82          3.88         0.73 o                         
  -3  -6  14          0.07          1.28         0.57 o                         
  -2  -6  14          0.78          0.56         0.58 o                         
  -1  -6  14          1.64          2.67         1.31 o                         
   0  -6  14         12.12         12.81         2.20 o                         
   1  -6  14          0.35          0.80         1.00 o                         
   2  -6  14          8.17          6.87         0.99 o                         
   3  -6  14          1.16          0.76         0.62 o                         
   4  -6  14          8.70         11.38         1.40 o                         
  -4  -5  14          0.07          1.45         0.80 o                         
  -3  -5  14          0.42          1.58         0.70 o                         
  -2  -5  14          7.18          6.99         1.13 o                         
  -1  -5  14         82.07         74.30         5.18 o                         
   0  -5  14          0.97          1.20         1.07 o                         
   1  -5  14          0.01          1.01         1.29 o                         
   2  -5  14          0.01         -0.18         0.73 o                         
   3  -5  14          0.40          1.18         0.86 o                         
   4  -5  14          0.05         -0.25         0.73 o                         
  -4  -4  14          0.18          0.96         0.63 o                         
  -3  -4  14          0.57          1.56         1.25 o                         
  -2  -4  14         11.21         13.10         2.20 o                         
  -1  -4  14        167.44        200.66         7.55 o                         
   0  -4  14         28.16         27.77         3.11 o                         
   1  -4  14         20.63         21.69         1.54 o                         
   2  -4  14         10.27          9.44         2.88 o                         
   3  -4  14         18.29         16.55         1.70 o                         
   4  -4  14          0.67          1.24         0.98 o                         
  -4  -3  14          0.61         -0.17         0.67 o                         
  -3  -3  14          9.94          8.82         1.26 o                         
  -2  -3  14          8.81          8.85         1.67 o                         
  -1  -3  14         20.59         18.08         1.91 o                         
   0  -3  14        110.43        109.30         7.23 o                         
   1  -3  14          2.11          0.17         0.63 o                         
   2  -3  14         42.34         45.50         2.50 o                         
   3  -3  14         77.40         69.45         3.31 o                         
   4  -3  14          0.00          0.42         0.80 o                         
   5  -3  14          0.01          0.31         0.73 o                         
  -5  -2  14          0.57          2.64         0.85 o                         
  -4  -2  14          1.02          1.58         0.82 o                         
  -3  -2  14          9.23          6.76         1.73 o                         
  -2  -2  14         97.17        100.45         3.63 o                         
  -1  -2  14          0.29          3.00         1.45 o                         
   0  -2  14          2.33          1.18         1.16 o                         
   1  -2  14         50.95         46.46         5.42 o                         
   2  -2  14        125.20        133.22         4.12 o                         
   3  -2  14         55.58         49.41         2.88 o                         
   4  -2  14          1.39         -0.96         0.96 o                         
   5  -2  14          0.46          1.03         1.42 o                         
  -5  -1  14          7.79          6.83         1.29 o                         
  -4  -1  14          2.62          1.26         0.70 o                         
  -3  -1  14          0.04         -0.34         0.69 o                         
  -2  -1  14        201.63        204.93         4.26 o                         
  -1  -1  14          0.04          0.51         1.18 o                         
   0  -1  14          1.80          1.62         1.11 o                         
   1  -1  14         29.85         28.85         2.88 o                         
   2  -1  14        168.36        198.13         6.73 o                         
   3  -1  14         25.92         25.39         3.16 o                         
   4  -1  14          0.00          1.16         0.64 o                         
   5  -1  14          0.57          1.35         0.55 o                         
  -5   0  14          0.51          0.42         0.82 o                         
  -4   0  14          0.60          2.15         0.76 o                         
  -3   0  14          1.85          2.51         1.00 o                         
  -2   0  14        147.66        144.51         5.56 o                         
  -1   0  14        156.75        150.84         9.11 o                         
   0   0  14          0.01          1.40         1.11 o                         
   1   0  14         11.18          6.38         2.04 o                         
   2   0  14        357.84        395.31        12.35 o                         
   3   0  14         58.22         58.77         3.27 o                         
   4   0  14          5.53          6.96         1.18 o                         
   5   0  14          0.38          0.25         0.69 o                         
  -5   1  14          1.99          2.91         0.98 o                         
  -4   1  14          4.03          4.28         1.03 o                         
  -3   1  14          1.00          1.38         2.61 o                         
  -2   1  14         31.29         32.40         2.04 o                         
  -1   1  14         87.25         67.30         6.07 o                         
   0   1  14          0.14          1.71         1.31 o                         
   1   1  14          7.57         11.16         2.91 o                         
   2   1  14        857.26        922.75        19.50 o                         
   3   1  14          0.68         -0.60         1.02 o                         
   4   1  14          6.66          8.45         1.78 o                         
   5   1  14          3.22          2.42         0.82 o                         
  -5   2  14          0.04          0.28         0.36 o                         
  -4   2  14          9.99         10.08         1.05 o                         
  -3   2  14          8.75          8.58         1.65 o                         
  -2   2  14         21.70         25.15         2.26 o                         
  -1   2  14          0.20         -1.60         1.60 o                         
   0   2  14          0.88          1.72         1.16 o                         
   1   2  14         13.22          8.86         0.99 o                         
   2   2  14        192.23        206.81         7.04 o                         
   3   2  14         81.51         93.51         5.73 o                         
   4   2  14          2.05          3.93         1.33 o                         
  -5   3  14          7.06          7.82         1.07 o                         
  -4   3  14          1.31         -0.47         1.00 o                         
  -3   3  14        410.57        462.95        12.07 o                         
  -2   3  14        273.70        295.65        10.82 o                         
  -1   3  14         11.91         11.59         1.40 o                         
   0   3  14        163.66        163.15         4.58 o                         
   1   3  14         13.86         13.46         1.23 o                         
   2   3  14         14.17         12.99         1.33 o                         
   3   3  14          3.28          2.86         0.92 o                         
   4   3  14          2.95          3.16         0.61 o                         
  -4   4  14         11.66         11.12         1.73 o                         
  -3   4  14         59.00         66.92         4.45 o                         
  -2   4  14        210.48        204.54         5.50 o                         
  -1   4  14        158.98        165.07         5.13 o                         
   0   4  14         14.00         12.33         1.20 o                         
   1   4  14          8.33          5.48         1.47 o                         
   2   4  14         16.66         18.36         1.99 o                         
   3   4  14          0.54          0.50         0.71 o                         
   4   4  14          0.40          1.78         0.75 o                         
  -4   5  14          0.00         -0.04         0.78 o                         
  -3   5  14          0.07          1.00         1.02 o                         
  -2   5  14          1.36          0.80         0.83 o                         
  -1   5  14         77.80         70.47         4.71 o                         
   0   5  14          0.22          0.71         0.76 o                         
   1   5  14         81.20         75.85         3.47 o                         
   2   5  14         14.87         13.12         2.22 o                         
   3   5  14          0.01         -0.84         0.84 o                         
  -4   6  14          1.49          1.29         0.56 o                         
  -3   6  14          3.40          5.14         1.25 o                         
  -2   6  14          0.07          0.36         0.89 o                         
  -1   6  14          4.48          4.59         1.05 o                         
   0   6  14         19.53         17.03         2.42 o                         
   1   6  14          7.25          4.69         1.29 o                         
   2   6  14          1.77          2.33         0.96 o                         
   3   6  14          3.42          3.62         0.80 o                         
  -3   7  14          2.78          2.36         0.69 o                         
  -2   7  14         24.80         28.81         2.38 o                         
  -1   7  14         10.18         10.91         1.65 o                         
   0   7  14          3.66          2.65         1.02 o                         
   1   7  14          2.73          2.92         0.63 o                         
   2   7  14          0.38          0.64         0.65 o                         
  -1   8  14         16.89         15.69         3.22 o                         
   0   8  14          9.18         12.43         1.29 o                         
  -1  -8  15          0.91          1.63         1.29 o                         
   0  -8  15          1.78          2.24         0.65 o                         
   1  -8  15          2.20          3.44         1.69 o                         
   2  -8  15          1.01          0.53         0.58 o                         
  -2  -7  15          0.06          1.06         0.54 o                         
  -1  -7  15          0.15          0.14         0.60 o                         
   0  -7  15          4.27          6.75         1.12 o                         
   1  -7  15          2.52          1.24         0.76 o                         
   2  -7  15          1.10          1.88         0.67 o                         
   3  -7  15          0.00         -0.24         0.75 o                         
  -3  -6  15          0.02          0.22         0.60 o                         
  -2  -6  15          4.79          5.18         0.96 o                         
  -1  -6  15          7.03          7.65         1.71 o                         
   0  -6  15          0.55          0.33         1.15 o                         
   1  -6  15          7.58          8.62         1.21 o                         
   2  -6  15          0.00         -0.11         0.73 o                         
   3  -6  15          0.60          0.74         0.79 o                         
  -3  -5  15          1.04          1.41         0.88 o                         
  -2  -5  15          1.33          1.18         1.09 o                         
  -1  -5  15          4.83          5.85         1.89 o                         
   0  -5  15         28.99         32.75         2.41 o                         
   1  -5  15          3.40          1.26         0.63 o                         
   2  -5  15          1.21          0.78         2.50 o                         
   3  -5  15         18.20         18.71         1.70 o                         
   4  -5  15          0.13          0.33         0.78 o                         
  -4  -4  15          0.37          2.45         0.83 o                         
  -3  -4  15          4.57          5.05         1.34 o                         
  -2  -4  15          5.76          6.62         1.67 o                         
  -1  -4  15         18.83         18.45         1.80 o                         
   0  -4  15          4.67          6.31         1.96 o                         
   1  -4  15         47.48         49.28         2.35 o                         
   2  -4  15          4.76          6.20         1.19 o                         
   3  -4  15          1.62          1.37         0.79 o                         
   4  -4  15          0.06         -0.53         0.85 o                         
  -4  -3  15          0.00          0.77         0.58 o                         
  -3  -3  15          1.54          3.34         1.36 o                         
  -2  -3  15         19.78         19.46         1.85 o                         
  -1  -3  15          0.02          0.38         0.60 o                         
   0  -3  15          6.46          6.88         1.40 o                         
   1  -3  15         13.95          8.75         1.17 o                         
   2  -3  15         15.36         14.47         1.72 o                         
   3  -3  15          4.73          6.86         1.44 o                         
   4  -3  15          1.84          1.31         1.02 o                         
  -5  -2  15          0.38          0.36         0.53 o                         
  -4  -2  15          1.88          2.74         1.29 o                         
  -3  -2  15          0.01         -0.08         0.69 o                         
  -2  -2  15         30.94         31.81         2.09 o                         
  -1  -2  15          0.26          0.92         0.63 o                         
   0  -2  15         31.72         33.44         2.71 o                         
   1  -2  15         87.40         88.14         5.36 o                         
   2  -2  15         21.44         19.32         2.28 o                         
   3  -2  15          0.60         -0.69         1.07 o                         
   4  -2  15          6.10          7.48         0.93 o                         
  -5  -1  15          0.01          1.02         0.75 o                         
  -4  -1  15          1.12          1.64         0.74 o                         
  -3  -1  15          6.68          5.55         1.01 o                         
  -2  -1  15          0.15          1.16         0.70 o                         
  -1  -1  15          3.91          4.18         0.90 o                         
   0  -1  15         30.09         32.12         4.29 o                         
   1  -1  15          6.21          6.45         1.17 o                         
   2  -1  15         37.48         30.17         2.85 o                         
   3  -1  15          2.94          1.85         1.07 o                         
   4  -1  15          0.03          0.73         1.12 o                         
   5  -1  15          0.40          0.96         0.60 o                         
  -5   0  15          0.38         -0.36         0.75 o                         
  -4   0  15          0.31          0.42         0.75 o                         
  -3   0  15          0.09          0.31         0.68 o                         
  -2   0  15         37.34         36.61         2.94 o                         
  -1   0  15         19.11         23.70         2.27 o                         
   0   0  15         31.00         31.86         4.13 o                         
   1   0  15         54.16         46.43         7.81 o                         
   2   0  15         30.34         30.03         3.38 o                         
   3   0  15          7.42          7.22         1.27 o                         
   4   0  15          0.09          1.13         0.91 o                         
   5   0  15          0.53          0.91         0.62 o                         
  -5   1  15          1.66          2.11         0.80 o                         
  -4   1  15          3.99          5.29         1.00 o                         
  -3   1  15          5.55          6.29         1.65 o                         
  -2   1  15         31.16         32.98         2.09 o                         
  -1   1  15         69.01         55.99         3.38 o                         
   0   1  15        131.75         97.84         7.05 o                         
   1   1  15         61.88         65.50         5.84 o                         
   2   1  15        140.27        148.95         7.31 o                         
   3   1  15          2.59          3.60         1.31 o                         
   4   1  15          0.00         -0.06         0.59 o                         
  -5   2  15          0.45          1.16         0.55 o                         
  -4   2  15          4.29          4.44         0.78 o                         
  -3   2  15         10.42         10.21         1.87 o                         
  -2   2  15         21.85         23.34         2.25 o                         
  -1   2  15         15.23         20.72         3.40 o                         
   0   2  15          2.90          2.42         1.11 o                         
   1   2  15         23.40         24.11         1.83 o                         
   2   2  15        164.87        167.43         7.87 o                         
   3   2  15          0.19          0.91         0.77 o                         
   4   2  15          0.03          0.44         0.63 o                         
  -4   3  15         25.03         24.61         2.53 o                         
  -3   3  15         77.54         81.10         4.82 o                         
  -2   3  15        188.26        201.25         6.48 o                         
  -1   3  15         27.07         28.28         2.13 o                         
   0   3  15          0.42          0.04         0.68 o                         
   1   3  15          8.60          8.74         0.99 o                         
   2   3  15          2.48          1.65         0.63 o                         
   3   3  15          2.72          1.43         2.31 o                         
   4   3  15          0.32          0.16         0.38 o                         
  -4   4  15          0.85         -0.35         0.89 o                         
  -3   4  15         31.26         30.57         3.13 o                         
  -2   4  15          0.90          1.40         1.27 o                         
  -1   4  15         22.50         20.87         2.74 o                         
   0   4  15          0.66          1.51         0.71 o                         
   1   4  15          7.15          7.10         1.04 o                         
   2   4  15         16.38         15.66         1.80 o                         
   3   4  15          0.24          0.36         0.51 o                         
  -4   5  15          1.40          0.62         0.65 o                         
  -3   5  15         24.65         29.52         2.80 o                         
  -2   5  15          3.86          3.85         0.94 o                         
  -1   5  15          6.31          6.92         1.65 o                         
   0   5  15         84.99         75.16         3.43 o                         
   1   5  15         66.33         64.51         3.12 o                         
   2   5  15          1.82          3.25         1.29 o                         
   3   5  15          1.90          0.56         0.67 o                         
  -3   6  15          1.17          0.55         0.67 o                         
  -2   6  15          0.46          1.69         1.16 o                         
  -1   6  15          0.00         -0.27         0.91 o                         
   0   6  15          0.02         -0.18         0.93 o                         
   1   6  15          0.42          3.40         1.18 o                         
   2   6  15          4.60          4.16         1.09 o                         
   3   6  15          0.10          0.69         0.51 o                         
  -2   7  15          6.87          5.80         1.12 o                         
  -1   7  15          1.28          2.18         0.85 o                         
   0   7  15          5.92          5.45         1.22 o                         
   1   7  15          1.72          1.35         0.51 o                         
   0   8  15          3.71          3.29         0.69 o                         
   0  -8  16          6.53          6.86         0.98 o                         
   1  -8  16          1.64          1.36         0.46 o                         
  -2  -7  16          2.60          3.31         1.28 o                         
  -1  -7  16          0.27         -0.41         0.68 o                         
   0  -7  16          0.09         -0.10         0.65 o                         
   1  -7  16          0.23          0.88         0.64 o                         
   2  -7  16          2.51          1.76         0.87 o                         
  -3  -6  16          1.13          1.74         0.75 o                         
  -2  -6  16         22.74         24.06         2.14 o                         
  -1  -6  16          0.41          1.56         0.86 o                         
   0  -6  16          0.12          1.04         0.74 o                         
   1  -6  16          0.01          0.76         0.67 o                         
   2  -6  16          0.36          0.61         0.70 o                         
   3  -6  16          0.01         -0.57         0.57 o                         
  -3  -5  16          0.69          0.47         0.87 o                         
  -2  -5  16         14.56         14.12         1.50 o                         
  -1  -5  16         13.35         12.70         2.25 o                         
   0  -5  16          3.63          3.46         0.72 o                         
   1  -5  16          0.83         -0.10         0.72 o                         
   2  -5  16         46.27         47.00         4.69 o                         
   3  -5  16          0.07         -0.11         0.68 o                         
   4  -5  16          0.02          0.90         0.43 o                         
  -4  -4  16          0.08          0.29         0.73 o                         
  -3  -4  16          1.86          2.18         1.59 o                         
  -2  -4  16          1.07          0.62         0.89 o                         
  -1  -4  16         12.17          9.72         2.55 o                         
   0  -4  16         18.77         21.33         2.04 o                         
   1  -4  16         27.75         29.17         2.70 o                         
   2  -4  16         56.31         57.19         3.06 o                         
   3  -4  16          0.84          1.28         0.73 o                         
   4  -4  16          5.37          6.54         1.34 o                         
  -4  -3  16          0.83          1.48         0.60 o                         
  -3  -3  16          1.81          1.01         0.65 o                         
  -2  -3  16         11.57         12.09         1.54 o                         
  -1  -3  16          2.61          1.58         0.74 o                         
   0  -3  16         10.75          8.92         1.19 o                         
   1  -3  16         20.77         21.69         1.62 o                         
   2  -3  16         65.50         60.28         3.08 o                         
   3  -3  16         26.74         25.05         2.94 o                         
   4  -3  16          0.32          0.75         0.56 o                         
  -4  -2  16          0.20          1.43         0.62 o                         
  -3  -2  16         31.80         33.33         2.18 o                         
  -2  -2  16         47.87         44.41         2.18 o                         
  -1  -2  16          1.16          1.39         0.66 o                         
   0  -2  16         13.02         10.51         1.28 o                         
   1  -2  16          7.13          8.38         1.12 o                         
   2  -2  16          3.15          4.34         1.42 o                         
   3  -2  16          6.17         10.27         2.00 o                         
   4  -2  16          0.01          1.30         0.54 o                         
  -5  -1  16          0.06          0.96         0.65 o                         
  -4  -1  16          0.00          0.60         0.98 o                         
  -3  -1  16          1.41          2.26         1.10 o                         
  -2  -1  16        125.38        114.63         4.30 o                         
  -1  -1  16          6.29          8.76         1.42 o                         
   0  -1  16          1.59          0.91         0.65 o                         
   1  -1  16         11.33         14.93         1.90 o                         
   2  -1  16         26.39         28.77         3.33 o                         
   3  -1  16         12.95         11.29         2.13 o                         
   4  -1  16          1.21          1.96         1.35 o                         
  -5   0  16          0.20          0.25         0.56 o                         
  -4   0  16          5.10          5.34         1.50 o                         
  -3   0  16         12.60         15.10         1.57 o                         
  -2   0  16          2.99          3.67         1.49 o                         
  -1   0  16        103.21        110.47         6.91 o                         
   0   0  16          5.22          4.96         1.16 o                         
   1   0  16        412.44        462.57         7.92 o                         
   2   0  16        307.92        311.41         7.75 o                         
   3   0  16          2.00          2.42         1.34 o                         
   4   0  16         13.59         13.65         1.91 o                         
  -5   1  16          1.69          1.56         0.69 o                         
  -4   1  16         14.91         17.18         1.51 o                         
  -3   1  16         21.69         22.30         2.62 o                         
  -2   1  16         14.96         17.47         1.99 o                         
  -1   1  16          5.01          8.71         1.58 o                         
   0   1  16          5.23          4.50         0.99 o                         
   1   1  16         26.44         28.26         3.18 o                         
   2   1  16        173.96        179.76         8.12 o                         
   3   1  16         12.64         12.00         2.16 o                         
   4   1  16          0.00         -0.91         0.91 o                         
  -4   2  16         28.78         30.35         1.89 o                         
  -3   2  16        248.59        282.20         6.39 o                         
  -2   2  16         70.45         72.90         4.58 o                         
  -1   2  16         15.01         17.71         1.52 o                         
   0   2  16          1.75          4.28         1.58 o                         
   1   2  16          0.05          0.38         0.96 o                         
   2   2  16          7.88         10.43         2.13 o                         
   3   2  16         20.53         24.37         2.43 o                         
   4   2  16          0.05          0.50         0.56 o                         
  -4   3  16          0.00         -0.65         0.80 o                         
  -3   3  16        116.96        134.79         6.05 o                         
  -2   3  16         89.31         92.47         3.78 o                         
  -1   3  16          0.00          1.32         0.82 o                         
   0   3  16          5.41          6.82         1.13 o                         
   1   3  16         64.03         52.16         2.47 o                         
   2   3  16          0.09         -0.35         0.82 o                         
   3   3  16          6.54          8.19         0.99 o                         
   4   3  16          0.72          1.25         0.71 o                         
  -4   4  16          0.80          1.34         0.84 o                         
  -3   4  16          0.01          0.42         1.16 o                         
  -2   4  16          8.50          6.55         1.10 o                         
  -1   4  16         36.86         36.77         3.54 o                         
   0   4  16          8.29          5.64         1.51 o                         
   1   4  16         96.92         89.19         3.14 o                         
   2   4  16         33.70         34.11         2.50 o                         
   3   4  16          0.19          0.51         0.47 o                         
  -4   5  16          3.41          3.71         1.25 o                         
  -3   5  16          0.30          0.45         0.76 o                         
  -2   5  16          0.09          0.10         0.67 o                         
  -1   5  16         17.85         16.29         2.29 o                         
   0   5  16          2.81          1.50         0.82 o                         
   1   5  16          3.77          0.89         1.81 o                         
   2   5  16          3.63          3.38         1.29 o                         
   3   5  16          4.42          3.85         0.95 o                         
  -3   6  16          4.58          3.65         0.95 o                         
  -2   6  16          1.06          1.48         0.59 o                         
  -1   6  16          0.39          0.09         0.85 o                         
   0   6  16          9.64         11.43         1.87 o                         
   1   6  16          0.89          0.67         0.76 o                         
   2   6  16          5.47          3.74         0.96 o                         
  -2   7  16          0.00          0.27         0.56 o                         
  -1   7  16          6.28          6.33         1.13 o                         
   0   7  16          2.26          2.64         0.87 o                         
   1   7  16          0.27          1.33         0.65 o                         
   0  -8  17          0.14         -0.53         0.53 o                         
  -1  -7  17          0.11          0.34         0.40 o                         
   0  -7  17          0.18          0.16         0.59 o                         
   1  -7  17          2.41          3.26         0.73 o                         
   2  -7  17          2.37          1.58         0.69 o                         
  -3  -6  17          0.80          1.40         0.55 o                         
  -2  -6  17          1.14          1.11         0.56 o                         
  -1  -6  17          0.26          0.55         0.73 o                         
   0  -6  17          0.77          1.21         0.79 o                         
   1  -6  17          0.00         -0.32         0.54 o                         
   2  -6  17          2.12          2.83         0.75 o                         
   3  -6  17          0.01         -0.65         0.65 o                         
  -3  -5  17          0.87         -0.29         0.69 o                         
  -2  -5  17          8.65          7.84         1.09 o                         
  -1  -5  17          0.03          0.00         0.95 o                         
   0  -5  17          6.36          6.97         1.04 o                         
   1  -5  17          6.44          7.22         1.22 o                         
   2  -5  17          0.01         -0.69         0.69 o                         
   3  -5  17          0.20          0.53         0.55 o                         
  -3  -4  17          0.02         -0.32         0.60 o                         
  -2  -4  17          1.34          0.54         0.75 o                         
  -1  -4  17         13.81         14.51         1.68 o                         
   0  -4  17          0.00          0.41         0.66 o                         
   1  -4  17          0.01          0.53         0.73 o                         
   2  -4  17         12.65         13.29         1.45 o                         
   3  -4  17          1.07          1.11         1.05 o                         
   4  -4  17          0.32         -0.04         0.47 o                         
  -4  -3  17          0.07          0.56         0.48 o                         
  -3  -3  17          3.85          3.60         0.85 o                         
  -2  -3  17          1.05          1.40         0.60 o                         
  -1  -3  17          0.33          0.46         0.71 o                         
   0  -3  17          0.50          0.30         0.88 o                         
   1  -3  17         49.36         54.42         3.01 o                         
   2  -3  17         10.28          8.29         1.69 o                         
   3  -3  17          0.18          1.36         0.91 o                         
   4  -3  17          0.43          1.05         0.50 o                         
  -4  -2  17          0.13         -0.14         0.55 o                         
  -3  -2  17         32.05         28.76         2.25 o                         
  -2  -2  17         27.31         25.66         2.66 o                         
  -1  -2  17          1.09          0.39         0.71 o                         
   0  -2  17         14.10         14.98         1.52 o                         
   1  -2  17          6.04          6.10         1.29 o                         
   2  -2  17         48.26         50.82         4.27 o                         
   3  -2  17          4.46          4.53         1.53 o                         
   4  -2  17          0.55          0.51         0.76 o                         
  -4  -1  17          2.23          2.29         0.95 o                         
  -3  -1  17         31.20         31.88         2.15 o                         
  -2  -1  17          0.74          0.76         1.23 o                         
  -1  -1  17         11.29         11.28         1.38 o                         
   0  -1  17          5.54          4.73         0.96 o                         
   1  -1  17        152.17        158.18        10.21 o                         
   2  -1  17         13.56         11.69         2.34 o                         
   3  -1  17          0.01          0.69         0.79 o                         
   4  -1  17          0.33         -0.80         0.80 o                         
  -4   0  17          3.39          4.27         0.84 o                         
  -3   0  17          1.28          2.07         0.99 o                         
  -2   0  17         50.38         49.67         4.14 o                         
  -1   0  17          2.41          5.64         1.64 o                         
   0   0  17          9.45          9.45         1.34 o                         
   1   0  17        367.80        368.87         8.41 o                         
   2   0  17         40.55         40.15         3.89 o                         
   3   0  17          0.32          0.85         1.00 o                         
   4   0  17          0.04          0.67         0.91 o                         
  -4   1  17          7.56          9.35         1.15 o                         
  -3   1  17         54.32         63.23         4.18 o                         
  -2   1  17         11.52         10.72         1.87 o                         
  -1   1  17          5.79          5.84         1.54 o                         
   0   1  17          0.18          0.26         0.78 o                         
   1   1  17        127.82        130.13        11.32 o                         
   2   1  17         30.93         36.53         3.67 o                         
   3   1  17          2.14          0.91         1.33 o                         
   4   1  17          1.10          2.07         0.96 o                         
  -4   2  17         78.15         94.12         3.02 o                         
  -3   2  17          0.20          2.04         1.03 o                         
  -2   2  17         92.52         91.35         5.13 o                         
  -1   2  17         80.89         75.39         6.27 o                         
   0   2  17          7.35          7.36         3.77 o                         
   1   2  17         44.28         39.96         2.53 o                         
   2   2  17         15.79         18.99         2.76 o                         
   3   2  17          0.65          1.78         0.65 o                         
   4   2  17          0.88          1.14         0.52 o                         
  -4   3  17         20.15         20.72         2.13 o                         
  -3   3  17         14.64         14.95         1.44 o                         
  -2   3  17          3.99          5.18         1.04 o                         
  -1   3  17         47.80         38.04         3.82 o                         
   0   3  17         24.84         19.19         2.03 o                         
   1   3  17          5.82          4.50         0.79 o                         
   2   3  17          2.03          2.37         0.92 o                         
   3   3  17          3.67          4.62         1.02 o                         
  -4   4  17          3.98          4.60         1.04 o                         
  -3   4  17          3.50          4.31         1.24 o                         
  -2   4  17         11.29         11.72         1.93 o                         
  -1   4  17         10.46          9.87         1.96 o                         
   0   4  17        120.21        104.55         4.14 o                         
   1   4  17         17.72         18.04         1.46 o                         
   2   4  17         10.08         10.96         1.45 o                         
   3   4  17          0.62          1.19         0.57 o                         
  -3   5  17          1.83          2.60         1.02 o                         
  -2   5  17          2.72          3.52         0.82 o                         
  -1   5  17         15.59         13.34         2.11 o                         
   0   5  17          1.66          1.65         0.92 o                         
   1   5  17          1.28          0.81         0.71 o                         
   2   5  17          4.32          2.29         1.13 o                         
   3   5  17          1.02          0.89         0.56 o                         
  -3   6  17          2.99          3.54         0.80 o                         
  -2   6  17          1.04          1.86         0.54 o                         
  -1   6  17          0.53          0.69         1.00 o                         
   0   6  17          8.31          8.67         1.64 o                         
   1   6  17          0.23          1.38         0.71 o                         
   2   6  17          0.10         -0.05         0.60 o                         
  -1   7  17         18.32         21.76         1.69 o                         
   0   7  17          0.75          0.89         0.62 o                         
  -1  -7  18          0.06         -0.48         0.48 o                         
   0  -7  18          0.01          0.26         0.54 o                         
   1  -7  18          0.74         -0.19         0.46 o                         
  -2  -6  18          9.19          8.43         1.33 o                         
  -1  -6  18          2.43          2.98         1.22 o                         
   0  -6  18          0.11          0.22         0.62 o                         
   1  -6  18          2.53          2.97         0.62 o                         
   2  -6  18          0.62          0.41         0.42 o                         
  -3  -5  18          1.29          2.69         0.98 o                         
  -2  -5  18          0.81         -0.29         0.54 o                         
  -1  -5  18          0.52          1.67         0.93 o                         
   0  -5  18          4.07          4.23         1.02 o                         
   1  -5  18         20.12         24.17         1.52 o                         
   2  -5  18          8.44          7.95         1.14 o                         
   3  -5  18          0.47          0.75         0.76 o                         
  -3  -4  18          0.03          1.00         1.04 o                         
  -2  -4  18          2.71          2.86         0.91 o                         
  -1  -4  18          1.62          1.98         0.83 o                         
   0  -4  18         17.08         17.69         1.78 o                         
   1  -4  18          0.68          0.80         0.80 o                         
   2  -4  18          4.61          4.63         0.97 o                         
   3  -4  18          1.00          0.18         0.91 o                         
  -4  -3  18          0.86          1.25         0.69 o                         
  -3  -3  18         36.48         39.12         2.74 o                         
  -2  -3  18          0.44          1.07         0.72 o                         
  -1  -3  18          5.81          4.88         1.09 o                         
   0  -3  18         39.32         36.57         2.72 o                         
   1  -3  18         30.60         32.30         2.35 o                         
   2  -3  18          1.26          2.22         1.33 o                         
   3  -3  18          5.81          9.02         1.91 o                         
   4  -3  18          1.42          1.57         0.55 o                         
  -4  -2  18          2.93          3.44         0.84 o                         
  -3  -2  18         23.19         22.84         1.71 o                         
  -2  -2  18          1.47          0.07         1.46 o                         
  -1  -2  18          0.82          0.90         0.68 o                         
   0  -2  18         10.85         11.58         1.49 o                         
   1  -2  18         93.12         97.98         3.99 o                         
   2  -2  18          0.50          1.62         1.31 o                         
   3  -2  18          0.03          1.11         0.71 o                         
   4  -2  18          0.03          1.15         0.96 o                         
  -4  -1  18          0.73          1.89         0.89 o                         
  -3  -1  18          3.41          4.39         0.94 o                         
  -2  -1  18          7.49          5.75         1.09 o                         
  -1  -1  18          6.14          6.09         1.58 o                         
   0  -1  18         10.74          8.89         2.07 o                         
   1  -1  18        437.93        460.86         9.16 o                         
   2  -1  18          3.94          3.58         1.10 o                         
   3  -1  18          3.67          4.03         1.45 o                         
   4  -1  18          3.75          5.62         1.25 o                         
  -4   0  18         12.54         13.44         1.15 o                         
  -3   0  18         14.72         15.60         1.48 o                         
  -2   0  18          0.78          0.63         0.93 o                         
  -1   0  18          0.02         -0.15         0.87 o                         
   0   0  18         11.69         13.53         1.39 o                         
   1   0  18        107.81        106.50         4.26 o                         
   2   0  18          0.18          1.32         0.85 o                         
   3   0  18          3.06          4.76         1.51 o                         
   4   0  18          0.00          0.02         0.49 o                         
  -4   1  18         28.22         33.58         1.63 o                         
  -3   1  18          3.04          2.27         1.11 o                         
  -2   1  18          1.56          0.18         0.93 o                         
  -1   1  18         25.62         22.21         1.88 o                         
   0   1  18         34.31         37.07         2.46 o                         
   1   1  18         33.25         33.06         1.90 o                         
   2   1  18         10.72         10.07         2.20 o                         
   3   1  18          1.73          3.71         1.36 o                         
   4   1  18          0.58          0.80         0.55 o                         
  -4   2  18          8.68         11.71         1.03 o                         
  -3   2  18         41.79         47.03         2.43 o                         
  -2   2  18          2.01          1.85         1.00 o                         
  -1   2  18         12.19         11.72         1.41 o                         
   1   2  18         14.60         10.04         1.37 o                         
   2   2  18          4.09          5.34         1.76 o                         
   3   2  18          0.00          0.22         0.65 o                         
   4   2  18          0.75          0.04         0.53 o                         
  -4   3  18          0.15          0.85         0.73 o                         
  -3   3  18          6.08          6.32         0.83 o                         
  -2   3  18          1.69          0.83         0.68 o                         
  -1   3  18          5.00          4.51         1.58 o                         
   0   3  18         31.02         26.54         2.16 o                         
   1   3  18          0.04          0.02         0.57 o                         
   2   3  18          0.02          1.79         0.86 o                         
   3   3  18          9.80         13.22         1.37 o                         
  -4   4  18          3.09          4.62         0.85 o                         
  -3   4  18          1.28          1.80         1.02 o                         
  -2   4  18          9.49          9.01         1.59 o                         
  -1   4  18          0.60         -1.22         1.22 o                         
   0   4  18          0.01          0.26         0.98 o                         
   1   4  18          0.58          1.25         0.64 o                         
   2   4  18          0.28         -0.71         0.80 o                         
   3   4  18          2.19          2.91         0.59 o                         
  -3   5  18          0.22         -0.69         0.75 o                         
  -2   5  18          0.77          1.20         0.66 o                         
  -1   5  18          7.72          7.62         1.58 o                         
   0   5  18          2.86          2.27         0.80 o                         
   1   5  18          2.80          2.76         0.73 o                         
   2   5  18          1.53          1.00         0.96 o                         
  -2   6  18          1.02          1.96         0.73 o                         
  -1   6  18          0.59          1.94         1.07 o                         
   0   6  18          1.30          1.34         0.93 o                         
   1   6  18          8.96          9.83         1.22 o                         
  -1   7  18          5.44          4.82         0.75 o                         
   0   7  18         23.23         25.95         1.58 o                         
  -1  -7  19          0.10          0.24         0.48 o                         
   0  -7  19          0.02         -0.69         0.69 o                         
  -2  -6  19          1.35          1.78         0.73 o                         
  -1  -6  19          2.18          3.14         1.13 o                         
   0  -6  19          0.01          0.02         0.84 o                         
   1  -6  19          2.54          2.16         0.63 o                         
   2  -6  19          0.00          0.60         0.75 o                         
  -3  -5  19          0.73          0.80         0.56 o                         
  -2  -5  19          1.99          1.27         0.85 o                         
  -1  -5  19          2.67          2.98         1.20 o                         
   0  -5  19         17.73         21.43         1.75 o                         
   1  -5  19         13.39         16.32         1.50 o                         
   2  -5  19          1.21          2.93         0.75 o                         
   3  -5  19          1.54          2.58         0.61 o                         
  -3  -4  19          0.14         -0.10         0.47 o                         
  -2  -4  19          0.10          0.53         1.02 o                         
  -1  -4  19          4.93          4.19         1.00 o                         
   0  -4  19          4.65          6.76         1.22 o                         
   1  -4  19         40.62         36.06         2.36 o                         
   2  -4  19          1.97          1.73         1.27 o                         
   3  -4  19          0.03         -0.55         0.85 o                         
  -3  -3  19          0.00          1.16         1.17 o                         
  -2  -3  19          0.31          0.74         0.66 o                         
  -1  -3  19         11.89          9.65         1.38 o                         
   0  -3  19         40.05         34.53         2.44 o                         
   1  -3  19         17.58         16.77         1.41 o                         
   2  -3  19          0.68          3.45         1.38 o                         
   3  -3  19          0.47          1.12         0.69 o                         
  -4  -2  19          3.81          4.47         0.95 o                         
  -3  -2  19          0.96          1.39         0.75 o                         
  -2  -2  19          5.45          5.72         1.02 o                         
  -1  -2  19          0.75          0.47         0.72 o                         
   0  -2  19         84.90         76.27         4.00 o                         
   1  -2  19         16.72         17.65         1.82 o                         
   2  -2  19         14.40         11.96         2.25 o                         
   3  -2  19          0.18          0.45         0.95 o                         
   4  -2  19          1.15          1.34         0.75 o                         
  -4  -1  19          2.99          4.18         0.95 o                         
  -3  -1  19          2.32          3.93         0.88 o                         
  -2  -1  19          8.12          8.02         1.15 o                         
  -1  -1  19          0.34          1.74         1.18 o                         
   0  -1  19        295.69        289.55         9.83 o                         
   1  -1  19         30.90         27.26         2.17 o                         
   2  -1  19          0.43          2.46         0.92 o                         
   3  -1  19          5.16          5.80         1.08 o                         
   4  -1  19          2.16          2.73         0.77 o                         
  -4   0  19          0.08          0.20         0.38 o                         
  -3   0  19          8.40          8.38         1.58 o                         
  -2   0  19          0.25          1.54         1.04 o                         
  -1   0  19          7.25          5.83         1.49 o                         
   0   0  19         14.83         12.52         1.55 o                         
   1   0  19         60.39         63.02         3.27 o                         
   2   0  19          0.03         -0.20         0.81 o                         
   3   0  19          0.87          1.64         1.05 o                         
   4   0  19          1.14          3.20         0.93 o                         
  -4   1  19         36.06         40.71         1.77 o                         
  -3   1  19          1.13          1.96         1.18 o                         
  -2   1  19          9.61          8.98         1.78 o                         
  -1   1  19          1.71          1.13         0.87 o                         
   0   1  19         21.36         20.41         1.86 o                         
   1   1  19          5.74          6.05         0.92 o                         
   2   1  19          1.00          1.67         1.51 o                         
   3   1  19          0.42          1.42         1.02 o                         
   4   1  19          8.80         12.32         1.38 o                         
  -4   2  19         26.78         29.17         2.13 o                         
  -3   2  19         36.02         39.27         2.12 o                         
  -2   2  19          5.64          3.64         0.96 o                         
  -1   2  19         39.31         33.52         2.87 o                         
   0   2  19          4.18          1.36         1.04 o                         
   1   2  19          2.25          0.96         0.91 o                         
   2   2  19          0.39          0.52         0.78 o                         
   3   2  19          0.80          0.61         0.67 o                         
  -4   3  19          0.00          0.38         0.62 o                         
  -3   3  19          2.99          4.48         0.87 o                         
  -2   3  19          7.47          7.51         1.11 o                         
  -1   3  19         42.34         38.42         3.56 o                         
   0   3  19         50.05         42.50         2.63 o                         
   1   3  19          7.81          7.63         1.00 o                         
   2   3  19          0.29          0.09         0.78 o                         
   3   3  19          0.30          0.38         0.51 o                         
  -3   4  19          0.08         -0.02         0.73 o                         
  -2   4  19          0.55          0.77         0.65 o                         
  -1   4  19          0.10         -0.40         1.05 o                         
   0   4  19         12.46          8.88         1.21 o                         
   1   4  19         14.24         16.55         1.25 o                         
   2   4  19          0.40          0.59         0.62 o                         
  -2   5  19          1.29          0.84         0.80 o                         
  -1   5  19          0.30          0.76         0.96 o                         
   0   5  19          3.31          6.45         1.45 o                         
   1   5  19          8.44          8.94         1.03 o                         
   2   5  19          0.15         -0.05         0.60 o                         
  -1   6  19          0.59          1.45         0.76 o                         
   0   6  19          5.09          5.11         1.04 o                         
   1   6  19          0.03          0.18         0.49 o                         
  -2  -6  20          1.27          1.02         0.49 o                         
  -1  -6  20          2.02          2.05         1.25 o                         
   0  -6  20          0.44          1.11         0.85 o                         
   1  -6  20         10.78         12.30         1.27 o                         
  -2  -5  20          0.00          0.35         0.69 o                         
  -1  -5  20          1.59          2.67         1.09 o                         
   0  -5  20         13.24         16.68         1.47 o                         
   1  -5  20          0.57          1.18         0.66 o                         
   2  -5  20          1.55          1.94         0.98 o                         
  -3  -4  20          0.20          0.33         0.65 o                         
  -2  -4  20          0.82          1.09         0.89 o                         
  -1  -4  20          7.28          5.95         1.05 o                         
   0  -4  20          3.68          3.50         0.91 o                         
   1  -4  20          0.12          0.81         0.91 o                         
   2  -4  20          0.00          0.54         0.68 o                         
   3  -4  20          0.30          0.88         0.51 o                         
  -3  -3  20          5.51          6.12         1.24 o                         
  -2  -3  20          0.47         -1.15         1.15 o                         
  -1  -3  20          2.49          3.03         0.88 o                         
   0  -3  20         42.23         40.11         3.30 o                         
   1  -3  20         11.26          8.40         1.76 o                         
   2  -3  20          2.20          3.51         0.93 o                         
   3  -3  20          1.38          3.24         0.77 o                         
  -4  -2  20          2.00          3.04         0.71 o                         
  -3  -2  20          0.03          0.19         0.54 o                         
  -2  -2  20          1.55          1.24         0.87 o                         
  -1  -2  20          0.04          0.78         0.93 o                         
   0  -2  20         44.13         44.24         3.84 o                         
   1  -2  20          0.23         -0.39         0.80 o                         
   2  -2  20          4.32          3.92         1.04 o                         
   3  -2  20         10.48         13.85         1.38 o                         
  -4  -1  20          1.05          1.71         0.75 o                         
  -3  -1  20          2.06          3.92         0.83 o                         
  -2  -1  20          0.30          1.51         1.04 o                         
  -1  -1  20          0.75         -0.18         0.95 o                         
   0  -1  20          0.40          0.64         0.95 o                         
   1  -1  20         24.14         25.91         2.31 o                         
   2  -1  20          6.63          7.79         1.30 o                         
   3  -1  20          0.85          0.62         0.89 o                         
  -4   0  20         15.77         16.16         1.51 o                         
  -3   0  20          2.63          1.11         0.96 o                         
  -2   0  20          4.82          2.14         1.07 o                         
  -1   0  20          0.37          0.89         1.15 o                         
   0   0  20         14.32         11.40         2.07 o                         
   1   0  20         16.66         17.41         3.04 o                         
   2   0  20          1.41          2.73         1.21 o                         
   3   0  20          1.22          1.36         1.16 o                         
  -4   1  20         21.38         23.28         1.64 o                         
  -3   1  20         16.49         14.76         1.35 o                         
  -2   1  20          8.70          9.03         1.62 o                         
  -1   1  20          1.10          1.93         1.65 o                         
   0   1  20          8.84         10.15         1.40 o                         
   1   1  20          0.85          0.97         1.17 o                         
   2   1  20          2.82          3.02         1.45 o                         
   3   1  20          0.65          0.65         0.52 o                         
  -4   2  20          1.58          1.25         0.58 o                         
  -3   2  20          8.30          9.61         1.10 o                         
  -2   2  20          9.89         11.52         1.38 o                         
  -1   2  20          0.00         -0.12         0.69 o                         
   0   2  20          9.78          6.90         1.18 o                         
   1   2  20          0.45          0.29         0.65 o                         
   2   2  20          0.02         -0.02         0.82 o                         
   3   2  20          5.72          8.43         0.74 o                         
  -3   3  20          0.03          0.49         1.15 o                         
  -2   3  20          6.38          6.70         1.07 o                         
  -1   3  20          4.31          3.94         1.49 o                         
   0   3  20          0.52          1.55         0.80 o                         
   1   3  20         15.77         16.21         1.28 o                         
   2   3  20          0.00          0.36         0.76 o                         
   3   3  20          0.04         -0.17         0.38 o                         
  -3   4  20          0.14         -0.09         0.67 o                         
  -2   4  20         15.76         15.07         1.29 o                         
  -1   4  20          0.10          1.22         1.09 o                         
   0   4  20          8.65         10.31         1.25 o                         
   1   4  20          3.39          2.61         0.85 o                         
   2   4  20          6.63          6.25         1.36 o                         
  -2   5  20          3.06          3.94         0.95 o                         
  -1   5  20          2.17          2.38         0.96 o                         
   0   5  20          0.72          1.64         0.84 o                         
   1   5  20          0.07         -0.24         0.51 o                         
   2   5  20          0.00          0.51         0.47 o                         
  -1   6  20          1.27          3.02         0.73 o                         
   0   6  20          0.37          0.24         0.47 o                         
  -1  -6  21          0.34         -0.18         0.51 o                         
  -2  -5  21          0.04          0.45         0.77 o                         
  -1  -5  21          7.13          7.54         1.27 o                         
   0  -5  21          5.13          6.11         0.91 o                         
   1  -5  21          1.22          2.25         0.89 o                         
   2  -5  21          1.67          1.24         0.50 o                         
  -2  -4  21          2.49          3.18         0.95 o                         
  -1  -4  21          0.42          1.33         0.87 o                         
   0  -4  21          5.51          5.50         1.02 o                         
   1  -4  21          4.98          6.14         1.03 o                         
   2  -4  21          0.27         -0.32         0.57 o                         
   3  -4  21          0.27          0.14         0.38 o                         
  -3  -3  21          0.15          0.06         0.54 o                         
  -2  -3  21          0.02          0.05         0.85 o                         
  -1  -3  21         27.45         29.21         2.85 o                         
   0  -3  21          9.47         11.05         1.91 o                         
   1  -3  21          0.63          0.52         0.69 o                         
   2  -3  21          0.02          0.34         0.67 o                         
   3  -3  21          0.01          0.73         0.52 o                         
  -3  -2  21          1.62          1.01         0.46 o                         
  -2  -2  21          0.08          1.56         0.82 o                         
  -1  -2  21         51.83         58.45         4.09 o                         
   0  -2  21        184.24        191.95         7.62 o                         
   1  -2  21          4.33          6.22         1.96 o                         
   2  -2  21          4.43          5.35         1.03 o                         
   3  -2  21          1.42          0.74         0.52 o                         
  -3  -1  21          0.67          0.47         0.89 o                         
  -2  -1  21          0.19          1.47         1.05 o                         
  -1  -1  21          1.25          0.64         0.89 o                         
   0  -1  21         87.74         83.52         5.14 o                         
   1  -1  21          0.10         -0.04         0.74 o                         
   2  -1  21          0.25          0.62         0.95 o                         
   3  -1  21          4.64          5.51         1.34 o                         
  -3   0  21          0.10          0.85         0.78 o                         
  -2   0  21          5.90          4.38         1.36 o                         
  -1   0  21          2.88          2.33         0.70 o                         
   0   0  21          0.06          1.25         1.04 o                         
   1   0  21          0.92          1.31         0.60 o                         
   2   0  21          6.17          8.83         1.89 o                         
   3   0  21         17.12         26.40         1.76 o                         
  -3   1  21          0.51          0.53         0.66 o                         
  -2   1  21          1.46          1.34         0.95 o                         
  -1   1  21         31.46         28.28         1.92 o                         
   0   1  21         19.10         19.94         2.45 o                         
   1   1  21          1.70          1.73         0.81 o                         
   2   1  21          0.03         -0.56         0.74 o                         
   3   1  21          0.31          0.01         0.57 o                         
  -3   2  21          0.23          0.23         0.64 o                         
  -2   2  21         11.85         12.12         1.44 o                         
  -1   2  21         25.52         21.27         1.65 o                         
   0   2  21          7.18          6.52         1.13 o                         
   1   2  21          4.35          5.31         0.82 o                         
   2   2  21         12.96         14.59         1.51 o                         
   3   2  21          0.92          1.91         0.60 o                         
  -3   3  21          0.03         -0.78         0.80 o                         
  -2   3  21          0.02         -0.91         0.91 o                         
  -1   3  21          8.00          7.45         1.67 o                         
   0   3  21          3.12          2.22         0.85 o                         
   1   3  21          1.84          3.32         0.65 o                         
   2   3  21          7.59         10.72         1.74 o                         
  -2   4  21          3.04          1.87         0.74 o                         
  -1   4  21          0.19          0.25         0.80 o                         
   0   4  21          0.02          1.23         0.53 o                         
   1   4  21          0.48          0.12         0.48 o                         
   2   4  21          0.07         -0.02         0.60 o                         
  -1   5  21          0.11          0.87         0.71 o                         
   0   5  21          4.95          4.54         1.00 o                         
  -1  -5  22          0.32         -0.62         0.62 o                         
   0  -5  22          2.72          3.71         0.89 o                         
   1  -5  22          0.21          1.15         0.73 o                         
  -2  -4  22          0.79          1.12         0.51 o                         
  -1  -4  22          0.93          0.63         0.53 o                         
   0  -4  22          3.21          4.47         1.15 o                         
   1  -4  22          0.22         -0.67         0.75 o                         
   2  -4  22          0.01          0.10         0.61 o                         
  -2  -3  22          0.09          0.45         0.49 o                         
  -1  -3  22          0.15          1.72         0.74 o                         
   0  -3  22         17.64         13.29         1.98 o                         
   1  -3  22          0.06          0.30         0.62 o                         
   2  -3  22          3.83          5.02         1.29 o                         
  -3  -2  22          0.05          1.25         0.75 o                         
  -2  -2  22          0.50          1.47         0.91 o                         
  -1  -2  22         44.09         49.02         3.64 o                         
   0  -2  22          2.68          3.02         1.31 o                         
   1  -2  22          0.22          0.52         0.92 o                         
   2  -2  22          1.65          1.85         0.73 o                         
   3  -2  22          1.00         -0.44         0.69 o                         
  -3  -1  22          0.05         -0.69         0.69 o                         
  -2  -1  22          0.06          1.40         1.02 o                         
  -1  -1  22          1.91          1.22         1.02 o                         
   0  -1  22          1.60          2.25         1.38 o                         
   1  -1  22          1.02          2.51         0.87 o                         
   2  -1  22          2.84          2.16         0.70 o                         
   3  -1  22          0.00          0.78         0.73 o                         
  -3   0  22          1.85          2.05         0.61 o                         
  -2   0  22          0.00          1.58         0.93 o                         
  -1   0  22         24.04         24.11         1.78 o                         
   0   0  22          0.12         -0.04         0.89 o                         
   1   0  22          0.71         -0.74         0.74 o                         
   2   0  22          0.34          1.60         1.25 o                         
   3   0  22          0.48          1.02         0.54 o                         
  -3   1  22          2.95          1.85         0.57 o                         
  -2   1  22         13.39         13.90         1.65 o                         
  -1   1  22          2.56          2.64         1.11 o                         
   0   1  22         10.22          9.16         1.01 o                         
   1   1  22          0.14          1.09         0.58 o                         
   2   1  22          6.12          8.49         1.18 o                         
   3   1  22          0.30          0.71         0.41 o                         
  -3   2  22          0.08          0.60         0.65 o                         
  -2   2  22          9.49          8.68         1.04 o                         
  -1   2  22          1.85          1.31         1.15 o                         
   0   2  22          0.86          1.29         0.85 o                         
   1   2  22          0.08          1.52         0.76 o                         
   2   2  22          0.01         -0.60         0.60 o                         
  -3   3  22          1.10          0.15         0.55 o                         
  -2   3  22          4.15          3.76         0.71 o                         
  -1   3  22          3.92          1.74         1.07 o                         
   0   3  22          8.32         11.05         1.21 o                         
   1   3  22          7.45          8.76         1.54 o                         
   2   3  22          1.92          1.78         0.76 o                         
  -2   4  22          2.75          3.54         0.78 o                         
  -1   4  22          2.42          3.85         1.00 o                         
   0   4  22          1.87          2.33         0.89 o                         
   1   4  22          0.21          0.82         0.76 o                         
  -1   5  22          5.96          6.82         0.93 o                         
  -2  -4  23          1.05          2.24         0.67 o                         
  -1  -4  23         27.07         26.61         1.91 o                         
   0  -4  23          0.37         -0.11         0.49 o                         
   1  -4  23          0.45         -0.05         0.65 o                         
   2  -4  23          1.15          2.31         0.67 o                         
  -2  -3  23          1.74          1.98         0.80 o                         
  -1  -3  23         78.58         87.28         4.16 o                         
   0  -3  23          0.17         -0.69         0.82 o                         
   1  -3  23          0.11         -0.38         0.80 o                         
   2  -3  23          5.31          6.19         1.01 o                         
  -2  -2  23          0.07         -0.22         0.75 o                         
  -1  -2  23         17.18         17.79         2.11 o                         
   0  -2  23          3.61          6.58         1.44 o                         
   1  -2  23          3.23          3.41         0.80 o                         
   2  -2  23          0.64          2.53         0.70 o                         
  -3  -1  23          2.46          1.34         0.65 o                         
  -2  -1  23          1.01         -0.35         0.75 o                         
  -1  -1  23          2.22          2.82         0.81 o                         
   0  -1  23          7.40          7.90         1.02 o                         
   1  -1  23          3.47          3.53         0.89 o                         
   2  -1  23          1.24          1.98         1.24 o                         
  -3   0  23          1.48          1.69         0.47 o                         
  -2   0  23          9.41          8.49         1.42 o                         
  -1   0  23          1.18          1.78         1.00 o                         
   0   0  23          1.08          0.96         0.82 o                         
   1   0  23          2.19          1.73         0.71 o                         
   2   0  23          3.44          4.76         0.90 o                         
  -3   1  23          0.00          0.27         0.38 o                         
  -2   1  23         14.02         14.39         1.23 o                         
  -1   1  23          0.69          0.58         0.92 o                         
   0   1  23          3.20          3.10         0.80 o                         
   1   1  23          5.91          6.11         1.45 o                         
   2   1  23          0.11          0.55         0.58 o                         
  -3   2  23          0.67          0.40         0.44 o                         
  -2   2  23          2.49          1.84         0.62 o                         
  -1   2  23          2.62          2.31         1.11 o                         
   0   2  23          2.09          1.48         0.58 o                         
   1   2  23          0.02          1.29         1.09 o                         
   2   2  23          5.23          6.40         0.84 o                         
  -2   3  23          0.02          0.54         0.45 o                         
  -1   3  23          2.99          3.38         1.13 o                         
   0   3  23          0.17          0.93         0.80 o                         
   1   3  23          1.06          1.13         0.80 o                         
  -1   4  23          0.01         -0.33         0.55 o                         
   0   4  23          0.01         -0.49         0.56 o                         
  -1  -4  24          4.51          3.24         0.80 o                         
   0  -4  24          0.02          0.56         0.62 o                         
   1  -4  24          0.06         -0.09         0.47 o                         
  -2  -3  24         15.00          9.36         1.07 o                         
  -1  -3  24          4.18          5.87         1.16 o                         
   0  -3  24          1.19          0.45         0.65 o                         
   1  -3  24          0.51          1.13         0.91 o                         
  -2  -2  24          0.35          0.47         0.62 o                         
  -1  -2  24          6.51          7.82         1.29 o                         
   0  -2  24          0.00          0.44         1.34 o                         
   1  -2  24          0.37          0.98         0.89 o                         
  -2  -1  24          1.25          0.55         0.76 o                         
  -1  -1  24          0.59          0.65         0.80 o                         
   0  -1  24          0.83          0.91         0.75 o                         
   1  -1  24          0.21          0.38         0.73 o                         
  -2   0  24          2.21          1.25         1.46 o                         
  -1   0  24          0.03         -0.28         1.15 o                         
   0   0  24          0.06         -0.52         0.68 o                         
   1   0  24          0.98          1.35         0.58 o                         
   2   0  24          0.58          1.69         0.76 o                         
  -2   1  24          2.73          2.65         0.66 o                         
  -1   1  24          3.02          2.47         1.04 o                         
   0   1  24          0.14          0.58         0.82 o                         
   1   1  24          1.09          2.11         1.05 o                         
   2   1  24          0.56          0.24         0.55 o                         
  -2   2  24          0.02          0.07         0.61 o                         
  -1   2  24          1.80          2.49         0.96 o                         
   0   2  24          3.27          4.58         1.09 o                         
   1   2  24          1.47          1.44         0.75 o                         
  -1   3  24          2.71          3.76         0.89 o                         
   0   3  24          0.21          1.34         0.67 o                         
  -1  -3  25          3.92          2.18         0.65 o                         
   0  -3  25          0.71          0.45         0.62 o                         
   1  -3  25          0.24         -0.11         0.51 o                         
  -1  -2  25          0.16          0.36         0.60 o                         
   0  -2  25          0.01         -0.15         0.55 o                         
   1  -2  25          1.91          1.53         0.69 o                         
  -2  -1  25          3.34          2.41         0.49 o                         
  -1  -1  25          0.12          0.56         0.74 o                         
   0  -1  25          0.09          0.00         0.91 o                         
   1  -1  25          0.04         -0.48         0.58 o                         
  -2   0  25          3.51          2.65         0.71 o                         
  -1   0  25          4.44          3.31         0.96 o                         
   0   0  25          1.09          1.64         0.78 o                         
   1   0  25          0.51          1.87         0.85 o                         
  -1   1  25          0.68         -0.35         0.69 o                         
   0   1  25          0.07          0.05         0.64 o                         
  -1   2  25          2.86          2.60         0.76 o                         
                                                                                
