# Supplementary material for: Crystal, mol­ecular structure and Hirshheld surface analysis of 5-hy­droxy-3,6,7,8-tetra­meth­oxy­flavone
Source: Acta Crystallogr E Crystallogr Commun. 2020 Oct 13;76(Pt 11):1748–51. doi: 10.1107/S2056989020013596 (PMC7643244; doi:10.1107/S2056989020013596)
Supplement: Supplementary file 3 [file e-76-01748-Isup3.cml]

<?xml version="1.0" ?>
<cml>
<molecule title="8-hydroxy-2,5,6,7-tetramethoxy-3-phenylnaphthalen-1(4H)-one" id="m1">
  <atomArray>
    <atom id="a1" elementType="C"
          x2="-2.6673582436560666" y2="1.5400000000000011" />
    <atom id="a2" elementType="O"
          x2="-2.6673582436560674" y2="8.881784197001252E-16" />
    <atom id="a3" elementType="C"
          x2="-1.3336791218280326" y2="-0.7699999999999998" />
    <atom id="a4" elementType="C"
          x2="-1.333679121828033" y2="-2.310000000000002" />
    <atom id="a5" elementType="O"
          x2="2.886579864025407E-15" y2="-3.080000000000002" />
    <atom id="a6" elementType="C"
          x2="1.3336791218280384" y2="-2.3100000000000014" />
    <atom id="a7" elementType="C"
          x2="1.3336791218280386" y2="-0.770000000000002" />
    <atom id="a8" elementType="C"
          x2="3.1086244689504383E-15" y2="-1.5543122344752192E-15" />
    <atom id="a9" elementType="O"
          x2="3.9968028886505635E-15" y2="1.5399999999999985" />
    <atom id="a10" elementType="C"
          x2="2.667358243656075" y2="-3.3306690738754696E-16" />
    <atom id="a11" elementType="O"
          x2="2.6673582436560737" y2="1.5399999999999994" />
    <atom id="a12" elementType="C"
          x2="4.001037365484111" y2="-0.7700000000000009" />
    <atom id="a13" elementType="O"
          x2="5.334716487312146" y2="-2.220446049250313E-15" />
    <atom id="a14" elementType="C"
          x2="6.66839560914018" y2="-0.7700000000000038" />
    <atom id="a15" elementType="C"
          x2="4.001037365484109" y2="-2.3100000000000005" />
    <atom id="a16" elementType="O"
          x2="5.334716487312145" y2="-3.080000000000002" />
    <atom id="a17" elementType="C"
          x2="5.334716487312143" y2="-4.620000000000002" />
    <atom id="a18" elementType="C"
          x2="2.667358243656074" y2="-3.080000000000001" />
    <atom id="a19" elementType="O"
          x2="2.667358243656074" y2="-4.620000000000001" />
    <atom id="a20" elementType="C"
          x2="1.3336791218280384" y2="-5.390000000000001" />
    <atom id="a21" elementType="C"
          x2="-2.6673582436560674" y2="-3.080000000000001" />
    <atom id="a22" elementType="C"
          x2="-2.66735824365607" y2="-4.620000000000003" />
    <atom id="a23" elementType="C"
          x2="-4.001037365484105" y2="-5.390000000000002" />
    <atom id="a24" elementType="C"
          x2="-5.334716487312141" y2="-4.620000000000001" />
    <atom id="a25" elementType="C"
          x2="-5.334716487312139" y2="-3.080000000000001" />
    <atom id="a26" elementType="C"
          x2="-4.001037365484104" y2="-2.3100000000000014" />
  </atomArray>
  <bondArray>
    <bond atomRefs2="a1 a2" order="1" />
    <bond atomRefs2="a2 a3" order="1" />
    <bond atomRefs2="a3 a4" order="2" />
    <bond atomRefs2="a4 a5" order="1" />
    <bond atomRefs2="a5 a6" order="1" />
    <bond atomRefs2="a6 a7" order="2" />
    <bond atomRefs2="a7 a8" order="1" />
    <bond atomRefs2="a3 a8" order="1" />
    <bond atomRefs2="a8 a9" order="2" />
    <bond atomRefs2="a7 a10" order="1" />
    <bond atomRefs2="a10 a11" order="1" />
    <bond atomRefs2="a10 a12" order="2" />
    <bond atomRefs2="a12 a13" order="1" />
    <bond atomRefs2="a13 a14" order="1" />
    <bond atomRefs2="a12 a15" order="1" />
    <bond atomRefs2="a15 a16" order="1" />
    <bond atomRefs2="a16 a17" order="1" />
    <bond atomRefs2="a15 a18" order="2" />
    <bond atomRefs2="a6 a18" order="1" />
    <bond atomRefs2="a18 a19" order="1" />
    <bond atomRefs2="a19 a20" order="1" />
    <bond atomRefs2="a4 a21" order="1" />
    <bond atomRefs2="a21 a22" order="2" />
    <bond atomRefs2="a22 a23" order="1" />
    <bond atomRefs2="a23 a24" order="2" />
    <bond atomRefs2="a24 a25" order="1" />
    <bond atomRefs2="a25 a26" order="2" />
    <bond atomRefs2="a21 a26" order="1" />
  </bondArray>
</molecule>
</cml>
